# Supplementary material for: McEnhancer: predicting gene expression via semi-supervised assignment of enhancers to target genes
Source: Genome Biol. 2017 Oct 26;18:199. doi: 10.1186/s13059-017-1316-x (PMC5657048; doi:10.1186/s13059-017-1316-x)
Supplement: Supplementary file 3 — McEnhancer predicted DHSs for each cluster. This table shows the predicted DHSs for each cluster, along with its associated gene. Columns represent DHS coordinates (chr, start, end), DHS ID linked to its associated gene, and number of times each DHS was selected in the model’s pairwise comparisons against other clusters. (TXT 778 kb) [file 13059_2017_1316_MOESM3_ESM.txt]

#Cluster 5R
chr3L	130819	131625	FBgn0035104_chr3L_130819_stage_5	15
chr3R	17029746	17030069	FBgn0000527_chr3R_17029746_stage_11	15
chr3L	130853	131632	FBgn0035104_chr3L_130853_stage_9	15
chrX	7604041	7604183	FBgn0029955_chrX_7604041_stage_9	14
chr3L	14617948	14618160	FBgn0036433_chr3L_14617948_stage_9	14
chr3L	1300471	1300645	FBgn0035199_chr3L_1300471_stage_14	14
chr2L	6133274	6133689	FBgn0040950_chr2L_6133274_stage_5	14
chr3L	21269768	21270377	FBgn0037069_chr3L_21269768_stage_11	14
chr2R	10194226	10195262	FBgn0033919_chr2R_10194226_stage_9	14
chrX	8788553	8788763	FBgn0030065_chrX_8788553_stage_11	14
chr2L	21683272	21683414	FBgn0051619_chr2L_21683272_stage_14	14
chr2L	16718725	16718948	FBgn0032601_chr2L_16718725_stage_9	14
chr2L	16718725	16718948	FBgn0032598_chr2L_16718725_stage_9	14
chr2L	6133369	6133589	FBgn0040950_chr2L_6133369_stage_9	14
chr2L	67294	67465	FBgn0051973_chr2L_67294_stage_10	14
chr3R	17029542	17030252	FBgn0000527_chr3R_17029542_stage_14	14
chr3L	5601901	5602140	FBgn0015766_chr3L_5601901_stage_14	14
chr3R	21019598	21019944	FBgn0022800_chr3R_21019598_stage_14	13
chr3R	3072727	3072959	FBgn0001112_chr3R_3072727_stage_10	13
chr3L	6117859	6118144	FBgn0020765_chr3L_6117859_stage_5	13
chr3L	4553410	4553735	FBgn0035557_chr3L_4553410_stage_11	13
chr3R	13543967	13544054	FBgn0016650_chr3R_13543967_stage_10	13
chr3R	21019724	21019879	FBgn0022800_chr3R_21019724_stage_10	13
chr2R	4460135	4460411	FBgn0033308_chr2R_4460135_stage_5	13
chr3L	6117846	6118286	FBgn0035685_chr3L_6117846_stage_9	13
chr2R	12459181	12459428	FBgn0034143_chr2R_12459181_stage_11	13
chr2L	11172053	11172326	FBgn0040211_chr2L_11172053_stage_9	13
chr3R	20382210	20382373	FBgn0039203_chr3R_20382210_stage_9	13
chr3R	2080243	2080583	FBgn0027527_chr3R_2080243_stage_9	13
chr2L	7641674	7641913	FBgn0031926_chr2L_7641674_stage_9	13
chr2L	4794092	4794398	FBgn0031629_chr2L_4794092_stage_14	13
chrX	17123706	17123978	FBgn0052564_chrX_17123706_stage_14	13
chr3R	586953	587453	FBgn0027570_chr3R_586953_stage_9	13
chr2L	16703904	16704131	FBgn0032598_chr2L_16703904_stage_11	13
chrX	11887414	11887790	FBgn0030360_chrX_11887414_stage_10	13
chr3L	14614604	14615068	FBgn0036433_chr3L_14614604_stage_10	13
chr2R	2957623	2957833	FBgn0033130_chr2R_2957623_stage_14	13
chrX	7591361	7591651	FBgn0029955_chrX_7591361_stage_14	13
chr3L	6122770	6122988	FBgn0035685_chr3L_6122770_stage_5	13
chr3R	2080243	2080583	FBgn0037411_chr3R_2080243_stage_9	13
chr2R	12473115	12473414	FBgn0034143_chr2R_12473115_stage_5	13
chr3R	11263833	11264097	FBgn0038337_chr3R_11263833_stage_9	13
chrX	8788001	8788216	FBgn0030065_chrX_8788001_stage_10	13
chr2R	1558269	1558618	FBgn0033033_chr2R_1558269_stage_10	13
chr2R	19947415	19947582	FBgn0034974_chr2R_19947415_stage_10	13
chrX	5929433	5929720	FBgn0029836_chrX_5929433_stage_9	13
chr2L	7426459	7426802	FBgn0031910_chr2L_7426459_stage_10	13
chr2R	20917186	20917580	FBgn0010435_chr2R_20917186_stage_10	13
chr2R	13469422	13469636	FBgn0034247_chr2R_13469422_stage_10	13
chr3L	13404238	13404477	FBgn0036351_chr3L_13404238_stage_9	13
chr2L	8365621	8365887	FBgn0032025_chr2L_8365621_stage_14	13
chrX	17640156	17640366	FBgn0263258_chrX_17640156_stage_10	13
chr3R	1996587	1996813	FBgn0037409_chr3R_1996587_stage_5	13
chr2L	41979	42356	FBgn0051973_chr2L_41979_stage_9	13
chr3R	19348067	19348334	FBgn0039084_chr3R_19348067_stage_5	13
chr2L	5723919	5724286	FBgn0031734_chr2L_5723919_stage_9	13
chr2L	21683209	21683479	FBgn0051619_chr2L_21683209_stage_5	13
chr3L	3380462	3380813	FBgn0004167_chr3L_3380462_stage_14	13
chr2R	6310686	6311308	FBgn0033524_chr2R_6310686_stage_11	13
chr2L	21683202	21683466	FBgn0051619_chr2L_21683202_stage_9	13
chr3R	5457018	5457310	FBgn0037721_chr3R_5457018_stage_10	13
chr3R	8538508	8538677	FBgn0038073_chr3R_8538508_stage_9	13
chr3R	24670581	24670727	FBgn0024273_chr3R_24670581_stage_10	13
chr3L	14614603	14615018	FBgn0036433_chr3L_14614603_stage_9	13
chr2R	19947401	19947584	FBgn0011695_chr2R_19947401_stage_9	13
chr3L	10218421	10218743	FBgn0000451_chr3L_10218421_stage_10	13
chr2R	1580571	1581338	FBgn0033033_chr2R_1580571_stage_9	13
chr3L	159456	159898	FBgn0035104_chr3L_159456_stage_10	13
chr2R	12459132	12459466	FBgn0034143_chr2R_12459132_stage_5	13
chr3L	20179172	20179580	FBgn0036948_chr3L_20179172_stage_14	13
chr2R	12459059	12459451	FBgn0034143_chr2R_12459059_stage_10	13
chr3R	5454421	5454857	FBgn0037721_chr3R_5454421_stage_9	13
chr2R	4460162	4460401	FBgn0033308_chr2R_4460162_stage_14	13
chr3L	22715929	22716055	FBgn0037178_chr3L_22715929_stage_10	13
chr3R	20382554	20382793	FBgn0039203_chr3R_20382554_stage_10	13
chr3L	16405481	16405705	FBgn0261799_chr3L_16405481_stage_5	13
chr2R	6310689	6311294	FBgn0033524_chr2R_6310689_stage_5	13
chr2L	10964452	10964782	FBgn0032322_chr2L_10964452_stage_10	13
chr3R	18222698	18222866	FBgn0038967_chr3R_18222698_stage_10	13
chr2R	6310663	6311319	FBgn0033524_chr2R_6310663_stage_9	13
chr3R	305281	305693	FBgn0051522_chr3R_305281_stage_5	13
chr3L	6117849	6118159	FBgn0035685_chr3L_6117849_stage_10	13
chr2L	8365626	8365977	FBgn0032025_chr2L_8365626_stage_10	13
chr3L	6182292	6182560	FBgn0035685_chr3L_6182292_stage_10	13
chr3R	2080224	2080517	FBgn0037410_chr3R_2080224_stage_5	13
chr3R	2064801	2065107	FBgn0027527_chr3R_2064801_stage_14	13
chr2R	12459179	12459418	FBgn0034143_chr2R_12459179_stage_9	13
chr3L	14614630	14614983	FBgn0036433_chr3L_14614630_stage_5	13
chr3R	17028912	17029203	FBgn0000527_chr3R_17028912_stage_9	13
chr3L	16399976	16400143	FBgn0261799_chr3L_16399976_stage_9	13
chr3R	1996479	1996916	FBgn0037409_chr3R_1996479_stage_14	13
chr3R	12445683	12445951	FBgn0038449_chr3R_12445683_stage_9	13
chr2L	87622	87862	FBgn0051973_chr2L_87622_stage_9	13
chr2R	10512038	10512214	FBgn0010397_chr2R_10512038_stage_10	13
chr2L	7426493	7426811	FBgn0031918_chr2L_7426493_stage_9	13
chr3L	21000270	21000633	FBgn0037044_chr3L_21000270_stage_10	13
chr2L	63879	64324	FBgn0051973_chr2L_63879_stage_9	13
chr2L	16703878	16704169	FBgn0032598_chr2L_16703878_stage_9	13
chr3R	2080224	2080517	FBgn0037411_chr3R_2080224_stage_5	13
chr2L	7426528	7426818	FBgn0031918_chr2L_7426528_stage_5	13
chr3L	1300377	1300773	FBgn0035199_chr3L_1300377_stage_11	13
chr2R	10511956	10512496	FBgn0010397_chr2R_10511956_stage_9	13
chr3R	1996469	1996923	FBgn0037411_chr3R_1996469_stage_9	13
chr3R	12031119	12031463	FBgn0038405_chr3R_12031119_stage_14	13
chr3R	22908501	22908822	FBgn0029170_chr3R_22908501_stage_9	13
chr3R	13220725	13220994	FBgn0038511_chr3R_13220725_stage_9	13
chr2R	4460127	4460465	FBgn0033308_chr2R_4460127_stage_11	13
chr3R	1996409	1996922	FBgn0051559_chr3R_1996409_stage_11	13
chrX	5929431	5929706	FBgn0029836_chrX_5929431_stage_5	13
chr3R	19583434	19583840	FBgn0263782_chr3R_19583434_stage_9	13
chr3L	10218468	10218775	FBgn0000451_chr3L_10218468_stage_5	13
chr3R	2080224	2080517	FBgn0037414_chr3R_2080224_stage_5	13
chr2R	8489615	8489961	FBgn0027356_chr2R_8489615_stage_14	13
chr2R	4879811	4880102	FBgn0265011_chr2R_4879811_stage_10	13
chr3L	14614584	14615002	FBgn0036433_chr3L_14614584_stage_11	13
chr3L	22716387	22716571	FBgn0037178_chr3L_22716387_stage_9	13
chr3L	18160216	18160586	FBgn0036781_chr3L_18160216_stage_11	13
chrX	8788001	8788216	FBgn0011661_chrX_8788001_stage_10	13
chr2L	8480793	8481078	FBgn0016122_chr2L_8480793_stage_14	13
chr2L	7641686	7641925	FBgn0031926_chr2L_7641686_stage_5	13
chr2R	10190178	10190643	FBgn0033919_chr2R_10190178_stage_5	13
chr3L	18095423	18095674	FBgn0036773_chr3L_18095423_stage_9	13
chr3R	1996409	1996922	FBgn0037411_chr3R_1996409_stage_11	13
chrX	10726511	10726765	FBgn0030244_chrX_10726511_stage_9	13
chr3R	12481893	12482212	FBgn0038449_chr3R_12481893_stage_11	13
chr2R	20211348	20211757	FBgn0005638_chr2R_20211348_stage_14	13
chr3R	2080270	2080570	FBgn0027527_chr3R_2080270_stage_14	13
chr3L	16487669	16488047	FBgn0261799_chr3L_16487669_stage_10	13
chr3R	19583377	19583819	FBgn0263782_chr3R_19583377_stage_5	13
chrX	18406508	18406854	FBgn0030929_chrX_18406508_stage_9	13
chr2R	19986528	19987230	FBgn0034974_chr2R_19986528_stage_9	13
chr2R	19947401	19947584	FBgn0034974_chr2R_19947401_stage_9	13
chr3R	22908501	22908822	FBgn0039480_chr3R_22908501_stage_9	13
chr2L	7426459	7426802	FBgn0031918_chr2L_7426459_stage_10	13
chr3L	6117859	6118144	FBgn0035685_chr3L_6117859_stage_5	13
chr3L	6122770	6122988	FBgn0020765_chr3L_6122770_stage_5	13
chr3R	2080243	2080583	FBgn0037414_chr3R_2080243_stage_9	13
chr2R	5830153	5830719	FBgn0033464_chr2R_5830153_stage_11	13
chr2L	10208922	10209277	FBgn0028675_chr2L_10208922_stage_9	13
chr3L	14600859	14601102	FBgn0036433_chr3L_14600859_stage_10	13
chr3R	2080270	2080570	FBgn0037411_chr3R_2080270_stage_14	13
chr2R	20225085	20225366	FBgn0005638_chr2R_20225085_stage_11	13
chr3L	21273405	21273763	FBgn0037069_chr3L_21273405_stage_9	13
chr3R	20382724	20382916	FBgn0039203_chr3R_20382724_stage_9	13
chrX	5929431	5929706	FBgn0029838_chrX_5929431_stage_5	13
chrX	1063621	1063790	FBgn0040360_chrX_1063621_stage_10	13
chrX	17591836	17592020	FBgn0263258_chrX_17591836_stage_11	13
chrX	5929424	5929722	FBgn0029836_chrX_5929424_stage_14	13
chr3R	18222609	18222894	FBgn0038967_chr3R_18222609_stage_9	13
chr3R	24503463	24503734	FBgn0039594_chr3R_24503463_stage_14	13
chrX	1063621	1063790	FBgn0040359_chrX_1063621_stage_10	13
chr3R	12481938	12482188	FBgn0038449_chr3R_12481938_stage_5	13
chr3R	21468	22009	FBgn0037217_chr3R_21468_stage_9	13
chr3R	21019588	21019965	FBgn0022800_chr3R_21019588_stage_11	13
chrX	5929428	5929794	FBgn0029838_chrX_5929428_stage_10	13
chr3R	1996479	1996916	FBgn0037411_chr3R_1996479_stage_14	13
chr3L	207943	208394	FBgn0035104_chr3L_207943_stage_5	13
chr3L	8339361	8339643	FBgn0001253_chr3L_8339361_stage_10	13
chr2R	1581095	1581353	FBgn0033033_chr2R_1581095_stage_10	13
chrX	18406508	18406854	FBgn0030928_chrX_18406508_stage_9	13
chr3R	21019555	21019958	FBgn0022800_chr3R_21019555_stage_9	13
chr2R	5698228	5698447	FBgn0033443_chr2R_5698228_stage_9	13
chrX	2116519	2116893	FBgn0023550_chrX_2116519_stage_14	13
chr2L	5723884	5724201	FBgn0031734_chr2L_5723884_stage_10	13
chr2L	2757207	2757390	FBgn0031461_chr2L_2757207_stage_10	13
chr3R	2414	2696	FBgn0037217_chr3R_2414_stage_14	13
chr2R	6310640	6311334	FBgn0033524_chr2R_6310640_stage_10	13
chr3L	6122788	6122981	FBgn0020765_chr3L_6122788_stage_9	13
chr2L	8010706	8010882	FBgn0031975_chr2L_8010706_stage_14	13
chr2R	16506013	16506384	FBgn0034530_chr2R_16506013_stage_11	13
chr2L	8570616	8570821	FBgn0016122_chr2L_8570616_stage_14	13
chr3L	5505169	5505382	FBgn0035612_chr3L_5505169_stage_14	13
chr3R	2064801	2065107	FBgn0037414_chr3R_2064801_stage_14	13
chr3L	13404238	13404477	FBgn0001256_chr3L_13404238_stage_9	13
chr3L	12484243	12484753	FBgn0036289_chr3L_12484243_stage_9	13
chr2L	10208933	10209227	FBgn0028675_chr2L_10208933_stage_5	13
chr2R	2773267	2773462	FBgn0033115_chr2R_2773267_stage_14	13
chr2R	4460142	4460401	FBgn0033308_chr2R_4460142_stage_10	13
chr2L	16703877	16704215	FBgn0032598_chr2L_16703877_stage_10	13
chr2R	20225128	20225291	FBgn0005638_chr2R_20225128_stage_14	13
chr2L	89171	89487	FBgn0051973_chr2L_89171_stage_9	13
chrX	5929432	5929720	FBgn0029838_chrX_5929432_stage_11	13
chrX	8788553	8788763	FBgn0011661_chrX_8788553_stage_11	13
chr2L	10208714	10209475	FBgn0028675_chr2L_10208714_stage_10	13
chr3R	11629354	11629557	FBgn0038366_chr3R_11629354_stage_9	13
chr3L	6117849	6118159	FBgn0020765_chr3L_6117849_stage_10	13
chr2R	20225087	20225307	FBgn0005638_chr2R_20225087_stage_9	13
chr3L	21255674	21255953	FBgn0037069_chr3L_21255674_stage_9	13
chr3R	2080270	2080570	FBgn0037410_chr3R_2080270_stage_14	13
chr3L	9504947	9505406	FBgn0052037_chr3L_9504947_stage_5	13
chr3L	4440236	4440452	FBgn0035547_chr3L_4440236_stage_14	13
chr3R	12445701	12445983	FBgn0038449_chr3R_12445701_stage_11	13
chr3L	4017596	4017799	FBgn0035490_chr3L_4017596_stage_10	13
chr2L	8478046	8478342	FBgn0016122_chr2L_8478046_stage_11	13
chr3R	1996479	1996916	FBgn0037410_chr3R_1996479_stage_14	13
chr3R	2064801	2065107	FBgn0037410_chr3R_2064801_stage_14	13
chr2L	3303574	3303804	FBgn0031514_chr2L_3303574_stage_14	13
chr3L	14617854	14618345	FBgn0036433_chr3L_14617854_stage_11	13
chr3R	1975497	1975782	FBgn0051559_chr3R_1975497_stage_5	13
chr2L	5723930	5724272	FBgn0031734_chr2L_5723930_stage_11	13
chr2L	7426493	7426811	FBgn0031910_chr2L_7426493_stage_9	13
chr2L	7641658	7641929	FBgn0031926_chr2L_7641658_stage_14	13
chr2L	11172052	11172281	FBgn0040211_chr2L_11172052_stage_11	13
chr2R	7184142	7184502	FBgn0003382_chr2R_7184142_stage_10	13
chr3R	12481915	12482212	FBgn0038449_chr3R_12481915_stage_9	13
chr3L	18095354	18095689	FBgn0036773_chr3L_18095354_stage_10	13
chr3R	9851897	9852397	FBgn0038197_chr3R_9851897_stage_9	13
chr3R	1996409	1996922	FBgn0037409_chr3R_1996409_stage_11	13
chr3L	6117846	6118286	FBgn0020765_chr3L_6117846_stage_9	13
chr3L	8333599	8333724	FBgn0001253_chr3L_8333599_stage_5	13
chrX	5929433	5929720	FBgn0029838_chrX_5929433_stage_9	13
chr2R	16474804	16474986	FBgn0034530_chr2R_16474804_stage_10	13
chr3R	20720618	20720996	FBgn0039238_chr3R_20720618_stage_9	13
chr3R	13544550	13544780	FBgn0016650_chr3R_13544550_stage_9	13
chrX	11929294	11929527	FBgn0030360_chrX_11929294_stage_14	13
chr3R	1996587	1996813	FBgn0037411_chr3R_1996587_stage_5	13
chr3R	1996469	1996923	FBgn0051559_chr3R_1996469_stage_9	13
chr2L	10227116	10227324	FBgn0028675_chr2L_10227116_stage_10	13
chr3R	1996587	1996813	FBgn0037410_chr3R_1996587_stage_5	13
chr2R	19986572	19987170	FBgn0034974_chr2R_19986572_stage_11	13
chr2L	3657328	3657799	FBgn0031562_chr2L_3657328_stage_9	13
chr2R	4879843	4880022	FBgn0265011_chr2R_4879843_stage_9	13
chr3L	9498700	9499239	FBgn0052037_chr3L_9498700_stage_11	13
chr3L	16487601	16488052	FBgn0261799_chr3L_16487601_stage_9	13
chr2R	6126771	6127063	FBgn0000448_chr2R_6126771_stage_10	13
chr3L	21040353	21040723	FBgn0037044_chr3L_21040353_stage_5	13
chr3R	19348067	19348334	FBgn0039081_chr3R_19348067_stage_5	13
chr3R	531014	531230	FBgn0027570_chr3R_531014_stage_9	13
chr2R	19934719	19935036	FBgn0011695_chr2R_19934719_stage_9	13
chr3L	4553385	4553793	FBgn0035557_chr3L_4553385_stage_9	13
chr2L	18513540	18513737	FBgn0032685_chr2L_18513540_stage_9	13
chr3R	1996409	1996922	FBgn0037410_chr3R_1996409_stage_11	13
chr3R	1996469	1996923	FBgn0037409_chr3R_1996469_stage_9	13
chr3R	1996469	1996923	FBgn0037410_chr3R_1996469_stage_9	13
chr3R	2080224	2080517	FBgn0040279_chr3R_2080224_stage_5	13
chr3R	3807157	3807415	FBgn0037534_chr3R_3807157_stage_9	13
chr3R	1975497	1975782	FBgn0037409_chr3R_1975497_stage_5	13
chr2L	42011	42397	FBgn0051973_chr2L_42011_stage_5	13
chr3L	6122788	6122981	FBgn0035685_chr3L_6122788_stage_9	13
chr3L	9376663	9376913	FBgn0035976_chr3L_9376663_stage_14	13
chr2R	19947415	19947582	FBgn0011695_chr2R_19947415_stage_10	13
chr2L	7426528	7426818	FBgn0031910_chr2L_7426528_stage_5	13
chrX	1063624	1063839	FBgn0040360_chrX_1063624_stage_9	13
chrX	5638368	5638832	FBgn0029807_chrX_5638368_stage_5	13
chr3R	2064801	2065107	FBgn0037419_chr3R_2064801_stage_14	13
chr2R	10190114	10190625	FBgn0033919_chr2R_10190114_stage_9	13
chr3R	9034057	9034409	FBgn0038126_chr3R_9034057_stage_14	13
chr2R	19934719	19935036	FBgn0034974_chr2R_19934719_stage_9	13
chr3R	12031086	12031475	FBgn0038405_chr3R_12031086_stage_5	13
chr3R	11616385	11617201	FBgn0038366_chr3R_11616385_stage_9	13
chr2R	15302462	15302719	FBgn0003887_chr2R_15302462_stage_10	13
chrX	1063624	1063839	FBgn0040359_chrX_1063624_stage_9	13
chr3R	1996479	1996916	FBgn0051559_chr3R_1996479_stage_14	13
chr2L	73777	74086	FBgn0051973_chr2L_73777_stage_14	13
chr3R	2064801	2065107	FBgn0037409_chr3R_2064801_stage_14	13
chr3R	18273215	18273503	FBgn0038967_chr3R_18273215_stage_9	13
chr3L	18160249	18160697	FBgn0036781_chr3L_18160249_stage_10	13
chr3R	2080243	2080583	FBgn0037410_chr3R_2080243_stage_9	13
chr2R	2957623	2957833	FBgn0033129_chr2R_2957623_stage_14	13
chr2L	5723937	5724252	FBgn0031734_chr2L_5723937_stage_5	13
chr2R	20217321	20217600	FBgn0005638_chr2R_20217321_stage_14	13
chr3R	1996587	1996813	FBgn0051559_chr3R_1996587_stage_5	13
chr3R	3299759	3300030	FBgn0037503_chr3R_3299759_stage_11	13
chr3L	6182292	6182560	FBgn0020765_chr3L_6182292_stage_10	13
chr3R	2080270	2080570	FBgn0037414_chr3R_2080270_stage_14	13
chr3R	2080270	2080570	FBgn0037419_chr3R_2080270_stage_14	13
chrX	5929432	5929720	FBgn0029836_chrX_5929432_stage_11	13
chrX	5929424	5929722	FBgn0029838_chrX_5929424_stage_14	13
chrX	5929428	5929794	FBgn0029836_chrX_5929428_stage_10	13
chr3R	2080270	2080570	FBgn0040279_chr3R_2080270_stage_14	13
chr3R	2496	2801	FBgn0037217_chr3R_2496_stage_5	13
chr3R	2080243	2080583	FBgn0037419_chr3R_2080243_stage_9	13
chr3L	4553407	4553753	FBgn0035557_chr3L_4553407_stage_10	13
chrX	13699999	13700190	FBgn0030529_chrX_13699999_stage_5	13
chr2R	4460192	4460357	FBgn0033308_chr2R_4460192_stage_9	13
chr3L	18160233	18160642	FBgn0036781_chr3L_18160233_stage_9	13
chr3R	2064801	2065107	FBgn0037411_chr3R_2064801_stage_14	13
chr3R	2080224	2080517	FBgn0027527_chr3R_2080224_stage_5	13
chr3L	16469131	16469549	FBgn0261799_chr3L_16469131_stage_10	13
chr3R	2080243	2080583	FBgn0040279_chr3R_2080243_stage_9	13
chr3R	2080224	2080517	FBgn0037419_chr3R_2080224_stage_5	13
chr3R	13442786	13443227	FBgn0038528_chr3R_13442786_stage_9	12
chr2R	9709695	9709958	FBgn0033874_chr2R_9709695_stage_14	12
chr2L	7495279	7495497	FBgn0031918_chr2L_7495279_stage_10	12
chr3R	3711156	3711454	FBgn0260005_chr3R_3711156_stage_10	12
chrX	14812928	14813214	FBgn0030590_chrX_14812928_stage_14	12
chr2R	4502821	4502948	FBgn0033308_chr2R_4502821_stage_10	12
chr2L	6527102	6527270	FBgn0031830_chr2L_6527102_stage_9	12
chr3R	12399618	12399932	FBgn0038449_chr3R_12399618_stage_5	12
chr2L	7994398	7994820	FBgn0031975_chr2L_7994398_stage_11	12
chr2R	5698228	5698447	FBgn0033446_chr2R_5698228_stage_9	12
chr3L	1795112	1795301	FBgn0027790_chr3L_1795112_stage_10	12
chrX	18743381	18743586	FBgn0030975_chrX_18743381_stage_14	12
chr2L	7494614	7494893	FBgn0031918_chr2L_7494614_stage_11	12
chr2R	13291016	13291390	FBgn0050101_chr2R_13291016_stage_10	12
chr3R	20059530	20059625	FBgn0039167_chr3R_20059530_stage_10	12
chrX	19220810	19221087	FBgn0031011_chrX_19220810_stage_9	12
chr3L	3616418	3616682	FBgn0035452_chr3L_3616418_stage_9	12
chrX	5660881	5661100	FBgn0029804_chrX_5660881_stage_9	12
chrX	17069860	17070085	FBgn0052564_chrX_17069860_stage_9	12
chr3R	3605920	3606615	FBgn0037517_chr3R_3605920_stage_9	12
chr3R	13442311	13442588	FBgn0038527_chr3R_13442311_stage_14	12
chr2R	12050343	12050813	FBgn0034089_chr2R_12050343_stage_11	12
chrX	17069860	17070085	FBgn0030828_chrX_17069860_stage_9	12
chr2L	19034473	19034778	FBgn0002023_chr2L_19034473_stage_9	12
chrX	19463028	19463315	FBgn0052532_chrX_19463028_stage_9	12
chr3R	6721602	6722083	FBgn0037852_chr3R_6721602_stage_9	12
chr2R	20152801	20153015	FBgn0050418_chr2R_20152801_stage_14	12
chr3L	3316537	3316718	FBgn0004167_chr3L_3316537_stage_9	12
chr3R	3807157	3807415	FBgn0037537_chr3R_3807157_stage_9	12
chr2R	1564544	1564753	FBgn0033033_chr2R_1564544_stage_5	12
chr2L	8360696	8360907	FBgn0032025_chr2L_8360696_stage_10	12
chr2R	19934763	19934993	FBgn0034974_chr2R_19934763_stage_5	12
chr2L	16507746	16507999	FBgn0032587_chr2L_16507746_stage_14	12
chr2R	13294600	13294766	FBgn0010620_chr2R_13294600_stage_14	12
chrX	1794736	1794829	FBgn0028969_chrX_1794736_stage_10	12
chr3R	13442755	13443181	FBgn0038527_chr3R_13442755_stage_14	12
chr3L	10239432	10239813	FBgn0000451_chr3L_10239432_stage_5	12
chr2L	10703197	10703533	FBgn0040496_chr2L_10703197_stage_9	12
chr3R	13442755	13443181	FBgn0038528_chr3R_13442755_stage_14	12
chrX	172361	172516	FBgn0261446_chrX_172361_stage_10	12
chr2R	20232525	20232731	FBgn0005638_chr2R_20232525_stage_5	12
chrX	7572955	7573192	FBgn0029955_chrX_7572955_stage_9	12
chr3R	3606089	3606510	FBgn0037517_chr3R_3606089_stage_10	12
chr3L	8438264	8438877	FBgn0052354_chr3L_8438264_stage_10	12
chr3R	9877074	9877503	FBgn0038197_chr3R_9877074_stage_14	12
chrX	11474111	11474234	FBgn0030309_chrX_11474111_stage_10	12
chr2L	10478201	10478451	FBgn0021953_chr2L_10478201_stage_10	12
chr2R	15359708	15359955	FBgn0003887_chr2R_15359708_stage_10	12
chr3R	3605436	3605880	FBgn0037517_chr3R_3605436_stage_10	12
chr2L	3657393	3657746	FBgn0031562_chr2L_3657393_stage_14	12
chr2L	13216001	13216429	FBgn0032477_chr2L_13216001_stage_5	12
chr3R	3605414	3605879	FBgn0037517_chr3R_3605414_stage_11	12
chr2R	9709695	9709958	FBgn0033873_chr2R_9709695_stage_14	12
chr3R	3605384	3605913	FBgn0037517_chr3R_3605384_stage_9	12
chr3R	25685621	25685809	FBgn0051038_chr3R_25685621_stage_10	12
chrX	19218206	19218343	FBgn0031011_chrX_19218206_stage_10	12
chr2R	1564512	1564795	FBgn0033033_chr2R_1564512_stage_10	12
chr2R	16474804	16474986	FBgn0028622_chr2R_16474804_stage_10	12
chr3L	21597501	21597921	FBgn0037099_chr3L_21597501_stage_9	12
chr2L	10964551	10964817	FBgn0032322_chr2L_10964551_stage_11	12
chr2L	10208956	10209244	FBgn0028675_chr2L_10208956_stage_11	12
chrX	8791201	8791830	FBgn0030065_chrX_8791201_stage_14	12
chrX	17614192	17614547	FBgn0263258_chrX_17614192_stage_9	12
chr2R	16490843	16491070	FBgn0028622_chr2R_16490843_stage_14	12
chrX	5777645	5777801	FBgn0029820_chrX_5777645_stage_10	12
chr2L	3657393	3657746	FBgn0031561_chr2L_3657393_stage_14	12
chr3R	1975396	1975741	FBgn0037409_chr3R_1975396_stage_9	12
chr2L	7809197	7809365	FBgn0020880_chr2L_7809197_stage_14	12
chr3L	9376000	9376481	FBgn0035976_chr3L_9376000_stage_10	12
chrX	13114220	13114538	FBgn0266375_chrX_13114220_stage_10	12
chr2R	7083404	7083751	FBgn0033590_chr2R_7083404_stage_9	12
chr2R	1580537	1581031	FBgn0033033_chr2R_1580537_stage_10	12
chr3L	10856372	10856615	FBgn0036106_chr3L_10856372_stage_9	12
chrX	1755967	1756185	FBgn0028969_chrX_1755967_stage_11	12
chr2R	17363255	17363693	FBgn0010470_chr2R_17363255_stage_11	12
chr2L	7426555	7426727	FBgn0031910_chr2L_7426555_stage_11	12
chrX	18411459	18411715	FBgn0030928_chrX_18411459_stage_10	12
chr3R	9851928	9852149	FBgn0038197_chr3R_9851928_stage_10	12
chr3R	7946970	7947230	FBgn0037992_chr3R_7946970_stage_5	12
chr3L	9376086	9376328	FBgn0035976_chr3L_9376086_stage_5	12
chr2R	13294571	13294764	FBgn0010620_chr2R_13294571_stage_11	12
chr3L	21597501	21597921	FBgn0037108_chr3L_21597501_stage_9	12
chr3R	13450377	13450531	FBgn0038528_chr3R_13450377_stage_9	12
chr2R	16490843	16491070	FBgn0034530_chr2R_16490843_stage_14	12
chr3L	1891083	1891372	FBgn0035281_chr3L_1891083_stage_14	12
chr2R	3843487	3843638	FBgn0033249_chr2R_3843487_stage_10	12
chr3L	3316537	3316718	FBgn0035428_chr3L_3316537_stage_9	12
chr3R	20381888	20382129	FBgn0039203_chr3R_20381888_stage_5	12
chr3R	9914643	9914839	FBgn0038197_chr3R_9914643_stage_9	12
chr2R	18099960	18100135	FBgn0034709_chr2R_18099960_stage_9	12
chr2L	8326890	8327116	FBgn0032025_chr2L_8326890_stage_14	12
chr3R	8463723	8464128	FBgn0038073_chr3R_8463723_stage_9	12
chr3R	13442311	13442588	FBgn0038528_chr3R_13442311_stage_14	12
chr2R	4684978	4685415	FBgn0027585_chr2R_4684978_stage_14	12
chr3L	21058663	21058879	FBgn0037044_chr3L_21058663_stage_11	12
chr3R	9854201	9854534	FBgn0038197_chr3R_9854201_stage_10	12
chr2L	12454956	12455280	FBgn0032435_chr2L_12454956_stage_10	12
chr3L	4092811	4093157	FBgn0016013_chr3L_4092811_stage_10	12
chr2R	3341422	3341828	FBgn0010548_chr2R_3341422_stage_9	12
chrX	7603954	7604308	FBgn0029955_chrX_7603954_stage_11	12
chr3L	9504920	9505274	FBgn0052037_chr3L_9504920_stage_9	12
chr3R	23748120	23748462	FBgn0039562_chr3R_23748120_stage_10	12
chr3L	6257579	6257854	FBgn0035696_chr3L_6257579_stage_9	12
chr3R	7946965	7947215	FBgn0037992_chr3R_7946965_stage_11	12
chr3L	18081163	18081492	FBgn0036773_chr3L_18081163_stage_9	12
chr3L	4252429	4252610	FBgn0041630_chr3L_4252429_stage_10	12
chr2R	8479189	8479520	FBgn0027356_chr2R_8479189_stage_11	12
chr2R	6319820	6320305	FBgn0033524_chr2R_6319820_stage_9	12
chrX	5798424	5798742	FBgn0029820_chrX_5798424_stage_5	12
chr2R	12109384	12109527	FBgn0034089_chr2R_12109384_stage_10	12
chr3L	1352029	1352533	FBgn0010246_chr3L_1352029_stage_9	12
chr2L	65742	65968	FBgn0051973_chr2L_65742_stage_10	12
chr3R	4801356	4801627	FBgn0037645_chr3R_4801356_stage_9	12
chr3L	16835484	16835712	FBgn0261565_chr3L_16835484_stage_5	12
chr2R	4778945	4779273	FBgn0033351_chr2R_4778945_stage_10	12
chr2R	4684955	4685410	FBgn0027585_chr2R_4684955_stage_5	12
chrX	8468803	8468978	FBgn0030050_chrX_8468803_stage_10	12
chr3R	13442832	13443187	FBgn0038528_chr3R_13442832_stage_5	12
chr3R	4770868	4771011	FBgn0037645_chr3R_4770868_stage_10	12
chrX	17631064	17631466	FBgn0263258_chrX_17631064_stage_5	12
chr2L	10232842	10233022	FBgn0028675_chr2L_10232842_stage_10	12
chr2L	3657355	3657763	FBgn0031562_chr2L_3657355_stage_5	12
chr3L	16487601	16488052	FBgn0263131_chr3L_16487601_stage_9	12
chr2L	64984	65211	FBgn0051973_chr2L_64984_stage_9	12
chr2R	20215256	20215593	FBgn0005638_chr2R_20215256_stage_14	12
chrX	19220750	19221014	FBgn0031011_chrX_19220750_stage_10	12
chr3L	1352062	1352558	FBgn0035203_chr3L_1352062_stage_5	12
chr3R	22773308	22773502	FBgn0039469_chr3R_22773308_stage_9	12
chr2L	43881	44244	FBgn0051973_chr2L_43881_stage_5	12
chr2L	8010690	8010935	FBgn0031975_chr2L_8010690_stage_5	12
chr2L	19034504	19034724	FBgn0002023_chr2L_19034504_stage_14	12
chr3R	24497955	24498236	FBgn0039594_chr3R_24497955_stage_5	12
chr2R	2896126	2896474	FBgn0033129_chr2R_2896126_stage_5	12
chr3R	9882926	9883464	FBgn0038197_chr3R_9882926_stage_14	12
chr2R	19986578	19987053	FBgn0034974_chr2R_19986578_stage_5	12
chr3L	207491	207857	FBgn0035103_chr3L_207491_stage_10	12
chr3L	3616414	3616729	FBgn0035452_chr3L_3616414_stage_10	12
chr3L	3616422	3616706	FBgn0035452_chr3L_3616422_stage_5	12
chr2R	19933440	19933805	FBgn0011695_chr2R_19933440_stage_10	12
chr2R	4838667	4838860	FBgn0033351_chr2R_4838667_stage_10	12
chrX	8416562	8416945	FBgn0030050_chrX_8416562_stage_14	12
chr3R	9851878	9852214	FBgn0038197_chr3R_9851878_stage_5	12
chrX	10622491	10622825	FBgn0030234_chrX_10622491_stage_9	12
chr3L	21645951	21646324	FBgn0037108_chr3L_21645951_stage_10	12
chr2R	19766416	19766655	FBgn0011236_chr2R_19766416_stage_10	12
chr2L	3657355	3657763	FBgn0031561_chr2L_3657355_stage_5	12
chr3R	20391333	20391991	FBgn0039203_chr3R_20391333_stage_14	12
chr3R	19583529	19583807	FBgn0263782_chr3R_19583529_stage_11	12
chrX	10626601	10626848	FBgn0030234_chrX_10626601_stage_14	12
chr2R	13031628	13031821	FBgn0010226_chr2R_13031628_stage_9	12
chr3L	21645974	21646287	FBgn0037108_chr3L_21645974_stage_5	12
chr2R	2896092	2896550	FBgn0033130_chr2R_2896092_stage_10	12
chr3L	21018314	21018598	FBgn0037044_chr3L_21018314_stage_11	12
chr3L	4092794	4093143	FBgn0035490_chr3L_4092794_stage_9	12
chr3R	556128	556510	FBgn0027570_chr3R_556128_stage_9	12
chr3R	9853786	9853953	FBgn0038197_chr3R_9853786_stage_9	12
chr2R	14581724	14582053	FBgn0034382_chr2R_14581724_stage_9	12
chr3L	22674121	22674452	FBgn0037178_chr3L_22674121_stage_11	12
chr3L	9504930	9505109	FBgn0052037_chr3L_9504930_stage_10	12
chr3R	8047829	8048041	FBgn0038000_chr3R_8047829_stage_14	12
chr3L	223149	223327	FBgn0035104_chr3L_223149_stage_14	12
chr3R	19348439	19348666	FBgn0039084_chr3R_19348439_stage_5	12
chr2R	12459197	12459383	FBgn0034143_chr2R_12459197_stage_14	12
chr3L	8333599	8333724	FBgn0035865_chr3L_8333599_stage_5	12
chrX	13017924	13018126	FBgn0250862_chrX_13017924_stage_9	12
chr3R	19348111	19348378	FBgn0039084_chr3R_19348111_stage_10	12
chr3L	1352050	1352585	FBgn0010246_chr3L_1352050_stage_10	12
chr3L	21597523	21597833	FBgn0037099_chr3L_21597523_stage_10	12
chr2R	3366132	3366352	FBgn0010548_chr2R_3366132_stage_14	12
chr3R	13442778	13443208	FBgn0038528_chr3R_13442778_stage_11	12
chr3L	16835455	16835699	FBgn0261565_chr3L_16835455_stage_9	12
chr3R	19938200	19938360	FBgn0039151_chr3R_19938200_stage_10	12
chr3L	8436875	8437123	FBgn0052354_chr3L_8436875_stage_9	12
chr3L	6209146	6209279	FBgn0035696_chr3L_6209146_stage_10	12
chr3L	7521367	7521643	FBgn0035798_chr3L_7521367_stage_5	12
chr2L	3657360	3657751	FBgn0031561_chr2L_3657360_stage_11	12
chr2R	9710127	9710345	FBgn0033874_chr2R_9710127_stage_10	12
chr2R	17447310	17447716	FBgn0034638_chr2R_17447310_stage_10	12
chr2R	6353202	6353478	FBgn0033524_chr2R_6353202_stage_5	12
chr2R	19933440	19933805	FBgn0034974_chr2R_19933440_stage_10	12
chr3R	24497901	24498272	FBgn0039594_chr3R_24497901_stage_9	12
chr2R	13031628	13031821	FBgn0034204_chr2R_13031628_stage_9	12
chr2R	8479169	8479591	FBgn0027356_chr2R_8479169_stage_9	12
chr2L	10230509	10230773	FBgn0028675_chr2L_10230509_stage_5	12
chr2L	3655895	3656060	FBgn0031562_chr2L_3655895_stage_14	12
chr2L	3713196	3713357	FBgn0031561_chr2L_3713196_stage_10	12
chr2L	65773	65971	FBgn0051973_chr2L_65773_stage_5	12
chrX	8801473	8801875	FBgn0030065_chrX_8801473_stage_9	12
chr2L	16492124	16492782	FBgn0032587_chr2L_16492124_stage_10	12
chrX	19220862	19220992	FBgn0031011_chrX_19220862_stage_5	12
chr2R	3341402	3341810	FBgn0010548_chr2R_3341402_stage_11	12
chr2R	17368961	17369162	FBgn0010470_chr2R_17368961_stage_11	12
chr2L	12455137	12455349	FBgn0032435_chr2L_12455137_stage_5	12
chr3L	4092801	4093012	FBgn0016013_chr3L_4092801_stage_5	12
chr3R	8491911	8492475	FBgn0038073_chr3R_8491911_stage_14	12
chr2R	2563484	2563836	FBgn0259977_chr2R_2563484_stage_5	12
chr3L	20396311	20396408	FBgn0036992_chr3L_20396311_stage_9	12
chr3L	207491	207857	FBgn0035104_chr3L_207491_stage_10	12
chr3L	20396346	20396578	FBgn0036992_chr3L_20396346_stage_10	12
chr3R	25077248	25077519	FBgn0039655_chr3R_25077248_stage_9	12
chr2R	2896185	2896485	FBgn0033129_chr2R_2896185_stage_11	12
chr3R	575034	575359	FBgn0027570_chr3R_575034_stage_11	12
chr3L	11932601	11932920	FBgn0036224_chr3L_11932601_stage_10	12
chr3R	25077269	25077525	FBgn0039655_chr3R_25077269_stage_14	12
chr2R	12986049	12986271	FBgn0010226_chr2R_12986049_stage_5	12
chr2R	2896092	2896550	FBgn0033129_chr2R_2896092_stage_10	12
chr2R	12106977	12107138	FBgn0034089_chr2R_12106977_stage_9	12
chrX	16589751	16589982	FBgn0030778_chrX_16589751_stage_14	12
chr2L	3298994	3299551	FBgn0031514_chr2L_3298994_stage_14	12
chr3R	1975396	1975741	FBgn0051559_chr3R_1975396_stage_9	12
chr3L	21018698	21019105	FBgn0037044_chr3L_21018698_stage_10	12
chrX	7572993	7573136	FBgn0029955_chrX_7572993_stage_11	12
chr3R	13471749	13472065	FBgn0038528_chr3R_13471749_stage_14	12
chr2R	19933866	19934121	FBgn0034974_chr2R_19933866_stage_10	12
chrX	13106018	13106313	FBgn0266375_chrX_13106018_stage_10	12
chrX	14733726	14734012	FBgn0030591_chrX_14733726_stage_9	12
chrX	17055901	17056899	FBgn0052564_chrX_17055901_stage_14	12
chrX	13711001	13711191	FBgn0030529_chrX_13711001_stage_10	12
chrX	16542468	16542677	FBgn0030778_chrX_16542468_stage_11	12
chrX	19463028	19463315	FBgn0027291_chrX_19463028_stage_9	12
chr2R	3939355	3939607	FBgn0033249_chr2R_3939355_stage_9	12
chrX	17072385	17072699	FBgn0052564_chrX_17072385_stage_5	12
chrX	17614303	17614513	FBgn0263258_chrX_17614303_stage_5	12
chr2L	21677772	21677977	FBgn0051619_chr2L_21677772_stage_11	12
chr3R	24461285	24461512	FBgn0039594_chr3R_24461285_stage_10	12
chr3R	14563833	14563970	FBgn0038646_chr3R_14563833_stage_10	12
chr3L	12461228	12461399	FBgn0036289_chr3L_12461228_stage_14	12
chr3R	14563833	14563970	FBgn0038645_chr3R_14563833_stage_10	12
chr3R	11683357	11683566	FBgn0038366_chr3R_11683357_stage_5	12
chrX	16589744	16589992	FBgn0030778_chrX_16589744_stage_11	12
chr2L	16801683	16801984	FBgn0032601_chr2L_16801683_stage_14	12
chr3L	4252429	4252610	FBgn0035508_chr3L_4252429_stage_10	12
chr2L	2858176	2858494	FBgn0031467_chr2L_2858176_stage_9	12
chr2R	20152819	20153018	FBgn0050418_chr2R_20152819_stage_11	12
chr2L	7993486	7993609	FBgn0031975_chr2L_7993486_stage_10	12
chr3L	20179721	20179992	FBgn0036948_chr3L_20179721_stage_14	12
chr3L	20396311	20396408	FBgn0036986_chr3L_20396311_stage_9	12
chr2R	6316461	6316724	FBgn0033524_chr2R_6316461_stage_14	12
chr3L	21058642	21058899	FBgn0037044_chr3L_21058642_stage_9	12
chr2R	17422815	17423234	FBgn0010470_chr2R_17422815_stage_10	12
chr2L	3657360	3657751	FBgn0031562_chr2L_3657360_stage_11	12
chr2R	10512083	10512342	FBgn0010397_chr2R_10512083_stage_14	12
chr3R	13450377	13450531	FBgn0038527_chr3R_13450377_stage_9	12
chr3R	6682286	6682430	FBgn0037852_chr3R_6682286_stage_10	12
chr3R	24497895	24498282	FBgn0039594_chr3R_24497895_stage_14	12
chrX	13108260	13108483	FBgn0266375_chrX_13108260_stage_9	12
chr3R	20391501	20391967	FBgn0039203_chr3R_20391501_stage_11	12
chr2R	9709695	9709958	FBgn0033869_chr2R_9709695_stage_14	12
chr2R	8291156	8291432	FBgn0033728_chr2R_8291156_stage_9	12
chr2L	10225184	10225374	FBgn0028675_chr2L_10225184_stage_9	12
chr2L	3657405	3657795	FBgn0031561_chr2L_3657405_stage_10	12
chr2R	17422860	17423231	FBgn0010470_chr2R_17422860_stage_11	12
chr3L	4092783	4093102	FBgn0035490_chr3L_4092783_stage_11	12
chr2L	2886462	2886541	FBgn0031473_chr2L_2886462_stage_10	12
chr3R	21071237	21071452	FBgn0022800_chr3R_21071237_stage_9	12
chr2R	6316028	6316744	FBgn0033524_chr2R_6316028_stage_11	12
chr3L	1890993	1891445	FBgn0035281_chr3L_1890993_stage_11	12
chrX	14718853	14719070	FBgn0030587_chrX_14718853_stage_11	12
chr2R	7126667	7126974	FBgn0033590_chr2R_7126667_stage_5	12
chr2R	9710127	9710345	FBgn0033873_chr2R_9710127_stage_10	12
chr2R	8479646	8479968	FBgn0027356_chr2R_8479646_stage_10	12
chr3R	4757852	4758037	FBgn0037645_chr3R_4757852_stage_11	12
chr2L	10964499	10964841	FBgn0032322_chr2L_10964499_stage_5	12
chr3L	8352267	8352487	FBgn0001253_chr3L_8352267_stage_14	12
chr3R	5369256	5369580	FBgn0014380_chr3R_5369256_stage_9	12
chr2R	12982501	12982898	FBgn0010226_chr2R_12982501_stage_14	12
chr2R	7126667	7126974	FBgn0033591_chr2R_7126667_stage_5	12
chrX	13028849	13029166	FBgn0250862_chrX_13028849_stage_10	12
chr2L	21677726	21677962	FBgn0051619_chr2L_21677726_stage_9	12
chr2L	13215997	13216269	FBgn0032477_chr2L_13215997_stage_11	12
chr3R	6675025	6675215	FBgn0037852_chr3R_6675025_stage_9	12
chrX	13171235	13171525	FBgn0266375_chrX_13171235_stage_9	12
chr3R	11319026	11319229	FBgn0038347_chr3R_11319026_stage_9	12
chr2R	16490948	16491103	FBgn0034530_chr2R_16490948_stage_9	12
chr3R	13442732	13443313	FBgn0038528_chr3R_13442732_stage_10	12
chr3L	16311715	16311958	FBgn0036590_chr3L_16311715_stage_9	12
chr3L	4263467	4263680	FBgn0041630_chr3L_4263467_stage_9	12
chr3R	18223006	18223146	FBgn0038967_chr3R_18223006_stage_10	12
chr3R	49997	50264	FBgn0037217_chr3R_49997_stage_9	12
chrX	17637244	17637501	FBgn0263258_chrX_17637244_stage_5	12
chr2R	3366215	3366354	FBgn0010548_chr2R_3366215_stage_9	12
chr2R	3341407	3341781	FBgn0010548_chr2R_3341407_stage_10	12
chr3L	4292251	4292468	FBgn0041630_chr3L_4292251_stage_10	12
chr2L	16487609	16487827	FBgn0032587_chr2L_16487609_stage_11	12
chr2R	17447598	17447928	FBgn0034638_chr2R_17447598_stage_5	12
chr3R	13442832	13443187	FBgn0038527_chr3R_13442832_stage_5	12
chr2R	6316031	6316753	FBgn0033524_chr2R_6316031_stage_9	12
chr2R	20152793	20153013	FBgn0050418_chr2R_20152793_stage_5	12
chr3L	10856372	10856615	FBgn0036108_chr3L_10856372_stage_9	12
chr2R	6369058	6369422	FBgn0033524_chr2R_6369058_stage_10	12
chrX	17614215	17614524	FBgn0263258_chrX_17614215_stage_10	12
chr2L	19425509	19425765	FBgn0032785_chr2L_19425509_stage_9	12
chr2R	19795024	19795465	FBgn0034935_chr2R_19795024_stage_9	12
chr3L	10239470	10239796	FBgn0000451_chr3L_10239470_stage_9	12
chrX	10679054	10679495	FBgn0030234_chrX_10679054_stage_10	12
chrX	14812928	14813214	FBgn0030591_chrX_14812928_stage_14	12
chr3L	4092794	4093143	FBgn0016013_chr3L_4092794_stage_9	12
chr3L	16463203	16463449	FBgn0263131_chr3L_16463203_stage_5	12
chr2L	6566085	6566314	FBgn0031830_chr2L_6566085_stage_10	12
chr3L	12508844	12509069	FBgn0036289_chr3L_12508844_stage_14	12
chr2R	19934763	19934993	FBgn0011695_chr2R_19934763_stage_5	12
chr3R	7946961	7947267	FBgn0037992_chr3R_7946961_stage_9	12
chr2L	6566074	6566301	FBgn0031830_chr2L_6566074_stage_9	12
chr3R	305280	305655	FBgn0051522_chr3R_305280_stage_9	12
chrX	17637226	17637472	FBgn0263258_chrX_17637226_stage_9	12
chr2R	1564468	1564824	FBgn0033033_chr2R_1564468_stage_11	12
chr3R	18222985	18223282	FBgn0038967_chr3R_18222985_stage_11	12
chr2R	4894306	4894690	FBgn0265011_chr2R_4894306_stage_9	12
chr2R	10190224	10190482	FBgn0033919_chr2R_10190224_stage_14	12
chr2R	17447205	17447845	FBgn0034638_chr2R_17447205_stage_9	12
chr2L	3657328	3657799	FBgn0031561_chr2L_3657328_stage_9	12
chr2R	4684916	4685441	FBgn0027585_chr2R_4684916_stage_11	12
chr2L	21683666	21684084	FBgn0051619_chr2L_21683666_stage_9	12
chr3L	3316537	3316718	FBgn0035429_chr3L_3316537_stage_9	12
chrX	18411459	18411715	FBgn0030929_chrX_18411459_stage_10	12
chr2R	13469274	13469618	FBgn0034247_chr2R_13469274_stage_5	12
chr2L	10964538	10964837	FBgn0032322_chr2L_10964538_stage_14	12
chr3R	18605839	18606126	FBgn0039024_chr3R_18605839_stage_9	12
chr2L	16507719	16508001	FBgn0032587_chr2L_16507719_stage_9	12
chr3L	14618036	14618280	FBgn0036433_chr3L_14618036_stage_14	12
chr2L	3657405	3657795	FBgn0031562_chr2L_3657405_stage_10	12
chr3L	7521406	7521643	FBgn0035798_chr3L_7521406_stage_9	12
chr3L	16463198	16463492	FBgn0263131_chr3L_16463198_stage_9	12
chr3R	5373732	5374039	FBgn0014380_chr3R_5373732_stage_10	12
chr2L	16507803	16507994	FBgn0032587_chr2L_16507803_stage_10	12
chr3R	49997	50264	FBgn0037224_chr3R_49997_stage_9	12
chr3L	9375995	9376349	FBgn0035976_chr3L_9375995_stage_9	12
chr3R	8463746	8464114	FBgn0038073_chr3R_8463746_stage_14	12
chr2R	2647870	2648091	FBgn0028579_chr2R_2647870_stage_5	12
chr3L	14600797	14601077	FBgn0036433_chr3L_14600797_stage_9	12
chr2L	16492761	16493082	FBgn0032587_chr2L_16492761_stage_9	12
chrX	17614285	17614571	FBgn0263258_chrX_17614285_stage_11	12
chrX	7589659	7589886	FBgn0029955_chrX_7589659_stage_14	12
chrX	13108258	13108475	FBgn0266375_chrX_13108258_stage_10	12
chr2L	6527110	6527293	FBgn0031830_chr2L_6527110_stage_11	12
chr3L	21058663	21058879	FBgn0020294_chr3L_21058663_stage_11	12
chr3R	13442382	13442518	FBgn0038528_chr3R_13442382_stage_10	12
chrX	10678888	10679062	FBgn0030234_chrX_10678888_stage_9	12
chrX	17591717	17592137	FBgn0263258_chrX_17591717_stage_9	12
chr3R	8538508	8538677	FBgn0011745_chr3R_8538508_stage_9	12
chr2R	2647682	2648329	FBgn0028579_chr2R_2647682_stage_9	12
chr2L	115267	115419	FBgn0051973_chr2L_115267_stage_10	12
chrX	5777455	5777732	FBgn0029820_chrX_5777455_stage_9	12
chr2R	1551322	1551523	FBgn0033033_chr2R_1551322_stage_14	12
chr3L	14617948	14618178	FBgn0036433_chr3L_14617948_stage_5	12
chr2L	8029058	8029232	FBgn0031975_chr2L_8029058_stage_10	12
chr3L	6117887	6118131	FBgn0035685_chr3L_6117887_stage_11	12
chrX	10697380	10697603	FBgn0030234_chrX_10697380_stage_10	12
chr3L	11089335	11089597	FBgn0036135_chr3L_11089335_stage_10	12
chr2R	17363328	17363695	FBgn0010470_chr2R_17363328_stage_9	12
chr3L	11078919	11079142	FBgn0036135_chr3L_11078919_stage_11	12
chr3L	1795112	1795301	FBgn0035281_chr3L_1795112_stage_10	12
chr3R	8463768	8464079	FBgn0038073_chr3R_8463768_stage_10	12
chr3L	207584	207766	FBgn0035104_chr3L_207584_stage_9	12
chr2L	12424696	12424899	FBgn0032435_chr2L_12424696_stage_9	12
chr2L	8300247	8300484	FBgn0032025_chr2L_8300247_stage_10	12
chr3R	14566913	14567439	FBgn0038652_chr3R_14566913_stage_14	12
chr2R	19795024	19795465	FBgn0001123_chr2R_19795024_stage_9	12
chr3L	21645980	21646334	FBgn0037108_chr3L_21645980_stage_11	12
chr2R	10190186	10190746	FBgn0033919_chr2R_10190186_stage_11	12
chr3R	305309	305624	FBgn0051522_chr3R_305309_stage_10	12
chr3R	13443719	13443834	FBgn0038527_chr3R_13443719_stage_10	12
chr3R	574962	575337	FBgn0027570_chr3R_574962_stage_9	12
chr2R	17422952	17423190	FBgn0010470_chr2R_17422952_stage_14	12
chrX	1798019	1798270	FBgn0028969_chrX_1798019_stage_9	12
chrX	7572981	7573136	FBgn0029955_chrX_7572981_stage_5	12
chr3L	16311715	16311958	FBgn0036616_chr3L_16311715_stage_9	12
chr3R	19348439	19348666	FBgn0039081_chr3R_19348439_stage_5	12
chr2L	11130194	11130444	FBgn0040211_chr2L_11130194_stage_9	12
chrX	406382	406870	FBgn0010019_chrX_406382_stage_9	12
chrX	19220838	19221076	FBgn0031011_chrX_19220838_stage_11	12
chr2R	2603436	2603637	FBgn0259977_chr2R_2603436_stage_10	12
chr2L	10246641	10246844	FBgn0028675_chr2L_10246641_stage_14	12
chr2L	12444010	12444246	FBgn0032435_chr2L_12444010_stage_9	12
chr3R	25077245	25077494	FBgn0039655_chr3R_25077245_stage_10	12
chr3L	21018298	21018502	FBgn0037044_chr3L_21018298_stage_5	12
chr3R	8476217	8476518	FBgn0011745_chr3R_8476217_stage_10	12
chr2R	2896126	2896474	FBgn0033130_chr2R_2896126_stage_5	12
chr2L	13215576	13215793	FBgn0032477_chr2L_13215576_stage_10	12
chr3R	19347994	19348699	FBgn0039084_chr3R_19347994_stage_9	12
chr3L	4360437	4360801	FBgn0035539_chr3L_4360437_stage_11	12
chr2L	5723986	5724214	FBgn0031734_chr2L_5723986_stage_14	12
chr2L	7994443	7994726	FBgn0031975_chr2L_7994443_stage_14	12
chr3L	21058642	21058899	FBgn0020294_chr3L_21058642_stage_9	12
chr3R	13442382	13442518	FBgn0038527_chr3R_13442382_stage_10	12
chr3R	5454407	5454666	FBgn0037721_chr3R_5454407_stage_11	12
chr2L	6527124	6527282	FBgn0031830_chr2L_6527124_stage_10	12
chrX	5798391	5798506	FBgn0029820_chrX_5798391_stage_10	12
chr3R	25077281	25077519	FBgn0039655_chr3R_25077281_stage_11	12
chrX	17069901	17070141	FBgn0030828_chrX_17069901_stage_10	12
chrX	7572948	7573188	FBgn0029955_chrX_7572948_stage_10	12
chr2L	19430231	19430410	FBgn0032785_chr2L_19430231_stage_10	12
chrX	19136466	19136601	FBgn0031011_chrX_19136466_stage_10	12
chr3R	11100973	11101195	FBgn0038315_chr3R_11100973_stage_10	12
chr3R	13443719	13443834	FBgn0038528_chr3R_13443719_stage_10	12
chr2R	10509332	10509544	FBgn0010397_chr2R_10509332_stage_5	12
chr3L	16463198	16463492	FBgn0261799_chr3L_16463198_stage_9	12
chr3L	9745164	9745405	FBgn0259163_chr3L_9745164_stage_9	12
chr2R	19933866	19934121	FBgn0011695_chr2R_19933866_stage_10	12
chrX	19222245	19222548	FBgn0031011_chrX_19222245_stage_9	12
chr2R	4684971	4685435	FBgn0027585_chr2R_4684971_stage_10	12
chr3L	16405469	16405681	FBgn0261799_chr3L_16405469_stage_9	12
chr2L	7426555	7426727	FBgn0031918_chr2L_7426555_stage_11	12
chr3L	18095452	18095622	FBgn0036773_chr3L_18095452_stage_14	12
chr2L	4908501	4908688	FBgn0031654_chr2L_4908501_stage_10	12
chr3R	11256164	11256437	FBgn0038337_chr3R_11256164_stage_14	12
chrX	14812928	14813214	FBgn0030592_chrX_14812928_stage_14	12
chrX	8452890	8453019	FBgn0030050_chrX_8452890_stage_10	12
chr3L	9376065	9376287	FBgn0035976_chr3L_9376065_stage_11	12
chr2L	65768	65970	FBgn0051973_chr2L_65768_stage_11	12
chr3L	9498700	9499074	FBgn0052037_chr3L_9498700_stage_9	12
chr3R	19348063	19348667	FBgn0039084_chr3R_19348063_stage_11	12
chr2R	15343247	15343463	FBgn0003887_chr2R_15343247_stage_14	12
chr3L	6744761	6744993	FBgn0005626_chr3L_6744761_stage_10	12
chr2R	13291016	13291390	FBgn0010620_chr2R_13291016_stage_10	12
chr2R	17363380	17363648	FBgn0010470_chr2R_17363380_stage_10	12
chr2L	3655685	3656233	FBgn0031562_chr2L_3655685_stage_11	12
chr3R	25080023	25080215	FBgn0039655_chr3R_25080023_stage_9	12
chr2L	13203304	13203542	FBgn0032477_chr2L_13203304_stage_10	12
chrX	8766817	8766957	FBgn0011661_chrX_8766817_stage_10	12
chr2R	9710127	9710345	FBgn0033869_chr2R_9710127_stage_10	12
chr2L	8010682	8010893	FBgn0031975_chr2L_8010682_stage_11	12
chrX	10726539	10726709	FBgn0030244_chrX_10726539_stage_11	12
chr3R	8463750	8464102	FBgn0038073_chr3R_8463750_stage_11	12
chr3L	9323233	9323465	FBgn0035976_chr3L_9323233_stage_11	12
chrX	13024973	13025104	FBgn0250862_chrX_13024973_stage_10	12
chr3R	13442778	13443208	FBgn0038527_chr3R_13442778_stage_11	12
chr3R	11319020	11319165	FBgn0038347_chr3R_11319020_stage_10	12
chr2L	13216001	13216285	FBgn0032477_chr2L_13216001_stage_9	12
chr2R	12107427	12107525	FBgn0034089_chr2R_12107427_stage_10	12
chr2L	13216001	13216262	FBgn0032477_chr2L_13216001_stage_10	12
chr3R	25729806	25729981	FBgn0051038_chr3R_25729806_stage_10	12
chrX	14141211	14141378	FBgn0030562_chrX_14141211_stage_9	12
chr3L	4092829	4093034	FBgn0035490_chr3L_4092829_stage_14	12
chr3R	530962	531572	FBgn0027570_chr3R_530962_stage_14	12
chr2L	10238788	10239013	FBgn0028675_chr2L_10238788_stage_9	12
chr3L	332639	332915	FBgn0035131_chr3L_332639_stage_10	12
chr3L	8356414	8356711	FBgn0001253_chr3L_8356414_stage_14	12
chr2R	1578206	1578590	FBgn0033033_chr2R_1578206_stage_9	12
chr2R	10190224	10190466	FBgn0033919_chr2R_10190224_stage_10	12
chr3R	24497928	24498201	FBgn0039594_chr3R_24497928_stage_10	12
chr3L	1352050	1352585	FBgn0035203_chr3L_1352050_stage_10	12
chr3L	4092829	4093034	FBgn0016013_chr3L_4092829_stage_14	12
chr3R	12445740	12446001	FBgn0038449_chr3R_12445740_stage_10	12
chr2R	17363301	17363626	FBgn0010470_chr2R_17363301_stage_14	12
chrX	7572930	7573201	FBgn0029955_chrX_7572930_stage_14	12
chr3L	16573137	16573365	FBgn0263131_chr3L_16573137_stage_10	12
chr2R	4684947	4685453	FBgn0027585_chr2R_4684947_stage_9	12
chr3L	16264859	16265134	FBgn0036590_chr3L_16264859_stage_9	12
chr2R	17368970	17369153	FBgn0010470_chr2R_17368970_stage_9	12
chr3R	49997	50264	FBgn0037225_chr3R_49997_stage_9	12
chr3R	25729789	25729996	FBgn0051038_chr3R_25729789_stage_9	12
chr2L	19033519	19033679	FBgn0002023_chr2L_19033519_stage_10	12
chr2R	1564489	1564791	FBgn0033033_chr2R_1564489_stage_14	12
chr3L	1886209	1886550	FBgn0035281_chr3L_1886209_stage_5	12
chr3R	19348111	19348378	FBgn0039081_chr3R_19348111_stage_10	12
chr3L	18081173	18081482	FBgn0036773_chr3L_18081173_stage_11	12
chr3L	4469058	4469314	FBgn0035547_chr3L_4469058_stage_9	12
chr2R	17422810	17423295	FBgn0010470_chr2R_17422810_stage_9	12
chr3L	296597	296771	FBgn0035131_chr3L_296597_stage_10	12
chr2R	2555994	2556389	FBgn0259977_chr2R_2555994_stage_14	12
chr2R	12985989	12986364	FBgn0010226_chr2R_12985989_stage_9	12
chr2R	1551142	1551524	FBgn0033033_chr2R_1551142_stage_5	12
chr3L	4469080	4469319	FBgn0035547_chr3L_4469080_stage_5	12
chr2L	6561920	6562115	FBgn0031830_chr2L_6561920_stage_10	12
chr3R	12006279	12006481	FBgn0038405_chr3R_12006279_stage_14	12
chr2R	1564484	1564793	FBgn0033033_chr2R_1564484_stage_9	12
chr3L	21645950	21646418	FBgn0037108_chr3L_21645950_stage_9	12
chr3L	4092801	4093012	FBgn0035490_chr3L_4092801_stage_5	12
chr2R	1557929	1558173	FBgn0033033_chr2R_1557929_stage_9	12
chr3R	19348063	19348667	FBgn0039081_chr3R_19348063_stage_11	12
chr3L	1784091	1784460	FBgn0027790_chr3L_1784091_stage_10	12
chr2R	2957623	2957833	FBgn0033134_chr2R_2957623_stage_14	12
chr3R	3605459	3605798	FBgn0037517_chr3R_3605459_stage_14	12
chr2L	18532801	18533339	FBgn0032685_chr2L_18532801_stage_9	12
chr3L	20446573	20446817	FBgn0036986_chr3L_20446573_stage_10	12
chr3R	7946954	7947234	FBgn0037992_chr3R_7946954_stage_14	12
chr2R	2896082	2896501	FBgn0033130_chr2R_2896082_stage_9	12
chr2R	20001948	20002158	FBgn0034985_chr2R_20001948_stage_10	12
chr2R	15065365	15065701	FBgn0034420_chr2R_15065365_stage_10	12
chr3L	9504922	9505185	FBgn0052037_chr3L_9504922_stage_11	12
chr3L	3380536	3380799	FBgn0004167_chr3L_3380536_stage_9	12
chr3L	4026201	4026389	FBgn0016013_chr3L_4026201_stage_9	12
chr2R	19986687	19987010	FBgn0034974_chr2R_19986687_stage_10	12
chr2L	65696	65977	FBgn0051973_chr2L_65696_stage_9	12
chrX	8500686	8500857	FBgn0030050_chrX_8500686_stage_10	12
chr3R	11005080	11005488	FBgn0028984_chr3R_11005080_stage_14	12
chr2R	2896082	2896501	FBgn0033129_chr2R_2896082_stage_9	12
chr3L	11077553	11078033	FBgn0036135_chr3L_11077553_stage_10	12
chr2R	6319820	6320305	FBgn0033529_chr2R_6319820_stage_9	12
chr3R	6674991	6675264	FBgn0037852_chr3R_6674991_stage_14	12
chr2R	7168108	7168286	FBgn0033593_chr2R_7168108_stage_10	12
chr2R	13469257	13469654	FBgn0034247_chr2R_13469257_stage_9	12
chrX	17591827	17592163	FBgn0263258_chrX_17591827_stage_5	12
chr2L	12455116	12455409	FBgn0032435_chr2L_12455116_stage_9	12
chr3R	14238703	14239104	FBgn0038610_chr3R_14238703_stage_14	12
chr3R	13442786	13443227	FBgn0038527_chr3R_13442786_stage_9	12
chr2R	13339607	13340014	FBgn0050101_chr2R_13339607_stage_9	12
chrX	1130771	1130965	FBgn0040359_chrX_1130771_stage_10	12
chr3L	6175132	6175304	FBgn0035685_chr3L_6175132_stage_5	12
chr2R	2957623	2957833	FBgn0033132_chr2R_2957623_stage_14	12
chr3R	4755429	4755685	FBgn0037645_chr3R_4755429_stage_9	12
chrX	173523	173637	FBgn0261446_chrX_173523_stage_10	12
chr2R	20001948	20002158	FBgn0034974_chr2R_20001948_stage_10	12
chr3L	4553464	4553701	FBgn0035557_chr3L_4553464_stage_14	12
chr2L	4908501	4908688	FBgn0031646_chr2L_4908501_stage_10	12
chr2L	8010684	8010882	FBgn0031975_chr2L_8010684_stage_9	12
chr3R	4065321	4065546	FBgn0260386_chr3R_4065321_stage_11	12
chr2L	16535879	16536147	FBgn0032587_chr2L_16535879_stage_10	12
chrX	19459664	19459951	FBgn0027291_chrX_19459664_stage_9	12
chrX	19474345	19474538	FBgn0052532_chrX_19474345_stage_10	12
chr3R	25693550	25693766	FBgn0051038_chr3R_25693550_stage_10	12
chr2R	17447226	17447707	FBgn0034638_chr2R_17447226_stage_11	12
chr2L	5771201	5771499	FBgn0031734_chr2L_5771201_stage_9	12
chr2L	16507766	16508015	FBgn0032587_chr2L_16507766_stage_11	12
chr2R	1580650	1581011	FBgn0033033_chr2R_1580650_stage_5	12
chr3R	4065339	4065567	FBgn0260386_chr3R_4065339_stage_5	12
chr2L	19454351	19454647	FBgn0032785_chr2L_19454351_stage_10	12
chr3L	21018270	21019109	FBgn0037044_chr3L_21018270_stage_9	12
chr3L	1888501	1888977	FBgn0035281_chr3L_1888501_stage_14	12
chr2R	1580556	1581340	FBgn0033033_chr2R_1580556_stage_11	12
chrX	14733726	14734012	FBgn0030587_chrX_14733726_stage_9	12
chr3L	21269757	21270315	FBgn0037069_chr3L_21269757_stage_5	12
chr3R	11072415	11072692	FBgn0028984_chr3R_11072415_stage_10	12
chr2R	3341421	3341682	FBgn0010548_chr2R_3341421_stage_5	12
chr3R	6689016	6689211	FBgn0037852_chr3R_6689016_stage_10	12
chr2L	4821162	4821443	FBgn0031629_chr2L_4821162_stage_9	12
chr3L	1352062	1352558	FBgn0010246_chr3L_1352062_stage_5	12
chrX	19404378	19404583	FBgn0027291_chrX_19404378_stage_9	12
chr3L	6117887	6118131	FBgn0020765_chr3L_6117887_stage_11	12
chr3L	174613	174793	FBgn0035103_chr3L_174613_stage_9	12
chr3L	16463206	16463487	FBgn0261799_chr3L_16463206_stage_10	12
chr3L	10239319	10239874	FBgn0000451_chr3L_10239319_stage_10	12
chr3R	305327	305549	FBgn0051522_chr3R_305327_stage_11	12
chr2R	2603436	2603637	FBgn0028579_chr2R_2603436_stage_10	12
chr2R	13345560	13345733	FBgn0050101_chr2R_13345560_stage_14	12
chr2R	12499434	12499581	FBgn0034143_chr2R_12499434_stage_14	12
chr3R	9883084	9883450	FBgn0038197_chr3R_9883084_stage_9	12
chr2L	6566140	6566290	FBgn0031830_chr2L_6566140_stage_11	12
chr2R	12473107	12473443	FBgn0034143_chr2R_12473107_stage_14	12
chr2R	6319887	6320303	FBgn0033524_chr2R_6319887_stage_11	12
chrX	17073577	17074027	FBgn0052564_chrX_17073577_stage_11	12
chr3R	12031224	12031376	FBgn0038405_chr3R_12031224_stage_10	12
chr2L	20851672	20851887	FBgn0032889_chr2L_20851672_stage_9	12
chr3R	19938268	19938516	FBgn0039151_chr3R_19938268_stage_11	12
chrX	19459664	19459951	FBgn0052532_chrX_19459664_stage_9	12
chr3R	3605956	3606526	FBgn0037517_chr3R_3605956_stage_11	12
chr2L	8362709	8363251	FBgn0032025_chr2L_8362709_stage_9	12
chr3R	25077246	25077555	FBgn0039655_chr3R_25077246_stage_5	12
chr3L	6744991	6745219	FBgn0005626_chr3L_6744991_stage_9	12
chr2R	10512060	10512328	FBgn0010397_chr2R_10512060_stage_5	12
chr3R	13471749	13472065	FBgn0038527_chr3R_13471749_stage_14	12
chr3R	575023	575358	FBgn0027570_chr3R_575023_stage_14	12
chr3L	1352029	1352533	FBgn0035203_chr3L_1352029_stage_9	12
chr3L	4092811	4093157	FBgn0035490_chr3L_4092811_stage_10	12
chr2R	19932785	19933107	FBgn0034974_chr2R_19932785_stage_10	12
chrX	17069690	17070102	FBgn0052564_chrX_17069690_stage_11	12
chrX	13171250	13171535	FBgn0266375_chrX_13171250_stage_10	12
chr3L	21517335	21517476	FBgn0037099_chr3L_21517335_stage_9	12
chr2R	17422878	17423201	FBgn0010470_chr2R_17422878_stage_5	12
chrX	13202038	13202310	FBgn0266375_chrX_13202038_stage_14	12
chr2R	1580629	1581204	FBgn0033033_chr2R_1580629_stage_14	12
chrX	14718853	14719070	FBgn0030590_chrX_14718853_stage_11	12
chrX	19404378	19404583	FBgn0052532_chrX_19404378_stage_9	12
chr3R	24500596	24500966	FBgn0039594_chr3R_24500596_stage_14	12
chrX	17069842	17070064	FBgn0030828_chrX_17069842_stage_5	12
chr3R	9851937	9852621	FBgn0038197_chr3R_9851937_stage_11	12
chrX	5779253	5779427	FBgn0029820_chrX_5779253_stage_9	12
chr2L	10230508	10230795	FBgn0028675_chr2L_10230508_stage_10	12
chr2R	7083404	7083751	FBgn0033591_chr2R_7083404_stage_9	12
chr3R	13442732	13443313	FBgn0038527_chr3R_13442732_stage_10	12
chrX	14733726	14734012	FBgn0030590_chrX_14733726_stage_9	12
chr3R	4065350	4065582	FBgn0260386_chr3R_4065350_stage_9	12
chr2L	13157967	13158135	FBgn0032477_chr2L_13157967_stage_9	12
chr3L	1886213	1886539	FBgn0035281_chr3L_1886213_stage_10	12
chr3L	16487602	16487936	FBgn0263131_chr3L_16487602_stage_5	12
chr3R	19347994	19348699	FBgn0039081_chr3R_19347994_stage_9	12
chr3L	4239655	4239966	FBgn0035508_chr3L_4239655_stage_14	12
chr3L	11077600	11077786	FBgn0036135_chr3L_11077600_stage_14	12
chr3L	22706776	22707017	FBgn0037178_chr3L_22706776_stage_9	12
chr2R	3873532	3873777	FBgn0033249_chr2R_3873532_stage_9	12
chr2R	6319925	6320305	FBgn0033524_chr2R_6319925_stage_10	12
chr3L	7521377	7521638	FBgn0035798_chr3L_7521377_stage_11	12
chr2L	21677785	21677949	FBgn0051619_chr2L_21677785_stage_5	12
chr3L	16487669	16488047	FBgn0263131_chr3L_16487669_stage_10	12
chr3L	16846532	16846638	FBgn0261565_chr3L_16846532_stage_10	12
chr3L	4026201	4026389	FBgn0035490_chr3L_4026201_stage_9	12
chr3L	4092783	4093102	FBgn0016013_chr3L_4092783_stage_11	12
chr3L	6175132	6175304	FBgn0020765_chr3L_6175132_stage_5	12
chr3L	16463206	16463487	FBgn0263131_chr3L_16463206_stage_10	12
chr3R	8486341	8486911	FBgn0038073_chr3R_8486341_stage_9	12
chr2R	8479850	8480021	FBgn0027356_chr2R_8479850_stage_14	12
chr2R	19795024	19795465	FBgn0011236_chr2R_19795024_stage_9	12
chr3L	4239655	4239966	FBgn0041630_chr3L_4239655_stage_14	12
chr2L	43957	44524	FBgn0051973_chr2L_43957_stage_9	12
chr3R	20019256	20019421	FBgn0039161_chr3R_20019256_stage_10	12
chr2R	2896185	2896485	FBgn0033130_chr2R_2896185_stage_11	12
chr3L	10239415	10239814	FBgn0000451_chr3L_10239415_stage_11	12
chr2L	7807383	7807650	FBgn0020880_chr2L_7807383_stage_9	12
chr3L	11077547	11078218	FBgn0036135_chr3L_11077547_stage_9	12
chr2R	19932785	19933107	FBgn0011695_chr2R_19932785_stage_10	12
chr2R	20152745	20153064	FBgn0050418_chr2R_20152745_stage_9	12
chrX	8448351	8448713	FBgn0030050_chrX_8448351_stage_5	11
chrX	7604772	7605112	FBgn0029955_chrX_7604772_stage_11	11
chr2L	13212135	13212307	FBgn0032477_chr2L_13212135_stage_9	11
chr3L	6209031	6209469	FBgn0035696_chr3L_6209031_stage_9	11
chrX	5798577	5798865	FBgn0029820_chrX_5798577_stage_10	11
chr2R	7120301	7120473	FBgn0033593_chr2R_7120301_stage_10	11
chrX	19219860	19220113	FBgn0031011_chrX_19219860_stage_9	11
chrX	7600665	7600945	FBgn0029955_chrX_7600665_stage_11	11
chr2R	15302177	15302348	FBgn0003887_chr2R_15302177_stage_11	11
chr3R	5322488	5322781	FBgn0014380_chr3R_5322488_stage_9	11
chr3L	10886124	10886375	FBgn0036106_chr3L_10886124_stage_9	11
chr3L	4166576	4166850	FBgn0035508_chr3L_4166576_stage_5	11
chr2L	12482883	12483212	FBgn0032435_chr2L_12482883_stage_11	11
chr2R	2896082	2896501	FBgn0029506_chr2R_2896082_stage_9	11
chr3R	3605554	3605707	FBgn0037517_chr3R_3605554_stage_5	11
chr2R	17356796	17357001	FBgn0010470_chr2R_17356796_stage_10	11
chr3R	25041429	25041705	FBgn0039655_chr3R_25041429_stage_5	11
chr2L	4458723	4459057	FBgn0011603_chr2L_4458723_stage_10	11
chr2R	2896185	2896485	FBgn0033134_chr2R_2896185_stage_11	11
chr2L	6076097	6076467	FBgn0025742_chr2L_6076097_stage_11	11
chr3L	21018734	21019039	FBgn0037044_chr3L_21018734_stage_11	11
chr3R	16658351	16658447	FBgn0038830_chr3R_16658351_stage_10	11
chr3L	10886124	10886375	FBgn0036108_chr3L_10886124_stage_9	11
chr2R	3910062	3910601	FBgn0033249_chr2R_3910062_stage_9	11
chrX	17772011	17772308	FBgn0030884_chrX_17772011_stage_9	11
chr3L	5571174	5571418	FBgn0035612_chr3L_5571174_stage_14	11
chrX	10636454	10636693	FBgn0030234_chrX_10636454_stage_10	11
chrX	5782767	5782920	FBgn0029820_chrX_5782767_stage_10	11
chrX	7599181	7599336	FBgn0029955_chrX_7599181_stage_10	11
chr2L	10209001	10209220	FBgn0028675_chr2L_10209001_stage_14	11
chr2R	5757953	5758438	FBgn0033464_chr2R_5757953_stage_9	11
chr3L	13444541	13445017	FBgn0086708_chr3L_13444541_stage_9	11
chr3R	18416070	18416489	FBgn0053110_chr3R_18416070_stage_14	11
chr3L	10851861	10852110	FBgn0036106_chr3L_10851861_stage_5	11
chr2R	15309851	15310070	FBgn0003887_chr2R_15309851_stage_9	11
chr2L	18858	19064	FBgn0051973_chr2L_18858_stage_9	11
chrX	18831846	18832162	FBgn0030975_chrX_18831846_stage_11	11
chr3R	14238643	14238942	FBgn0038610_chr3R_14238643_stage_10	11
chrX	5999830	6000160	FBgn0029836_chrX_5999830_stage_9	11
chr3L	21169499	21169776	FBgn0053056_chr3L_21169499_stage_5	11
chrX	8791179	8791413	FBgn0030065_chrX_8791179_stage_9	11
chrX	14718803	14719031	FBgn0030590_chrX_14718803_stage_9	11
chrX	13181964	13182196	FBgn0266375_chrX_13181964_stage_11	11
chr2L	19137002	19137419	FBgn0002023_chr2L_19137002_stage_14	11
chr3L	11078929	11079249	FBgn0036135_chr3L_11078929_stage_10	11
chr3L	8302120	8302574	FBgn0035865_chr3L_8302120_stage_10	11
chr2R	8867665	8868002	FBgn0033786_chr2R_8867665_stage_10	11
chr2R	3901699	3902123	FBgn0033249_chr2R_3901699_stage_11	11
chr2R	2896092	2896550	FBgn0029506_chr2R_2896092_stage_10	11
chr3R	18200681	18201112	FBgn0038941_chr3R_18200681_stage_9	11
chr3L	1352079	1352501	FBgn0010246_chr3L_1352079_stage_11	11
chrX	7603923	7604248	FBgn0029955_chrX_7603923_stage_14	11
chr2L	10703197	10703533	FBgn0032282_chr2L_10703197_stage_9	11
chrX	18831887	18832136	FBgn0030975_chrX_18831887_stage_14	11
chr3L	296669	296980	FBgn0035131_chr3L_296669_stage_5	11
chr3R	20018951	20019101	FBgn0039167_chr3R_20018951_stage_10	11
chr3L	18179097	18179528	FBgn0036781_chr3L_18179097_stage_5	11
chr3R	8486341	8486911	FBgn0011745_chr3R_8486341_stage_9	11
chr2R	6369058	6369422	FBgn0033529_chr2R_6369058_stage_10	11
chrX	1717870	1717987	FBgn0028969_chrX_1717870_stage_10	11
chrX	10700054	10700300	FBgn0030234_chrX_10700054_stage_5	11
chr2L	2780348	2780562	FBgn0031461_chr2L_2780348_stage_9	11
chr3L	21509687	21509950	FBgn0037099_chr3L_21509687_stage_14	11
chr3L	207584	207766	FBgn0035103_chr3L_207584_stage_9	11
chr2R	5758072	5758448	FBgn0033464_chr2R_5758072_stage_10	11
chr2R	3901745	3902042	FBgn0033249_chr2R_3901745_stage_14	11
chr2L	4458763	4459021	FBgn0011603_chr2L_4458763_stage_11	11
chr2R	3400477	3400784	FBgn0010548_chr2R_3400477_stage_9	11
chr2L	27989	28303	FBgn0051973_chr2L_27989_stage_9	11
chr3R	13445551	13445651	FBgn0038528_chr3R_13445551_stage_9	11
chr3L	9502867	9503104	FBgn0052037_chr3L_9502867_stage_10	11
chr2L	44255	44526	FBgn0051973_chr2L_44255_stage_5	11
chrX	5999844	6000147	FBgn0029836_chrX_5999844_stage_5	11
chr2R	12097443	12097637	FBgn0034089_chr2R_12097443_stage_9	11
chr3R	1975437	1975716	FBgn0037409_chr3R_1975437_stage_14	11
chr3L	10851779	10852076	FBgn0036108_chr3L_10851779_stage_9	11
chrX	19136074	19136373	FBgn0031011_chrX_19136074_stage_10	11
chrX	5784845	5785135	FBgn0029820_chrX_5784845_stage_11	11
chr2R	17409456	17410002	FBgn0010470_chr2R_17409456_stage_10	11
chr2L	18776686	18776873	FBgn0040993_chr2L_18776686_stage_9	11
chr3R	8549546	8549804	FBgn0011745_chr3R_8549546_stage_14	11
chr2L	10703197	10703533	FBgn0032285_chr2L_10703197_stage_9	11
chr2L	19137002	19137419	FBgn0000422_chr2L_19137002_stage_14	11
chrX	18823874	18824019	FBgn0030975_chrX_18823874_stage_9	11
chrX	18429532	18429696	FBgn0030928_chrX_18429532_stage_5	11
chr2L	20797237	20797441	FBgn0032889_chr2L_20797237_stage_10	11
chr3R	18416070	18416489	FBgn0260942_chr3R_18416070_stage_14	11
chr2L	16499201	16499902	FBgn0032587_chr2L_16499201_stage_10	11
chr2R	16474669	16474715	FBgn0028622_chr2R_16474669_stage_10	11
chr3L	9323166	9323560	FBgn0035976_chr3L_9323166_stage_9	11
chr2R	17363314	17363672	FBgn0010470_chr2R_17363314_stage_5	11
chr2L	4893048	4893274	FBgn0031646_chr2L_4893048_stage_10	11
chr3R	20019256	20019421	FBgn0039167_chr3R_20019256_stage_10	11
chrX	5638368	5638832	FBgn0029804_chrX_5638368_stage_5	11
chrX	14718790	14719084	FBgn0030590_chrX_14718790_stage_5	11
chr3R	259878	260083	FBgn0051522_chr3R_259878_stage_10	11
chr2L	19416863	19417169	FBgn0032785_chr2L_19416863_stage_9	11
chr3L	21040865	21041187	FBgn0037044_chr3L_21040865_stage_10	11
chr3L	16399976	16400143	FBgn0036616_chr3L_16399976_stage_9	11
chr3L	130819	131625	FBgn0035103_chr3L_130819_stage_5	11
chrX	10708828	10709301	FBgn0030234_chrX_10708828_stage_14	11
chr3R	5322543	5322796	FBgn0014380_chr3R_5322543_stage_14	11
chr2R	6324757	6324877	FBgn0033529_chr2R_6324757_stage_10	11
chr3L	3395482	3395673	FBgn0004167_chr3L_3395482_stage_10	11
chr2L	12482506	12482709	FBgn0032435_chr2L_12482506_stage_9	11
chr2R	7083455	7083672	FBgn0033593_chr2R_7083455_stage_10	11
chr2L	6014702	6015065	FBgn0025742_chr2L_6014702_stage_10	11
chr3L	10843383	10843527	FBgn0036102_chr3L_10843383_stage_14	11
chrX	17772004	17772353	FBgn0030884_chrX_17772004_stage_5	11
chr3R	18619779	18620021	FBgn0039024_chr3R_18619779_stage_10	11
chr3L	10851779	10852076	FBgn0036106_chr3L_10851779_stage_9	11
chr2R	3400514	3400753	FBgn0010548_chr2R_3400514_stage_5	11
chr3R	18619741	18620042	FBgn0039024_chr3R_18619741_stage_9	11
chr3R	18110159	18110735	FBgn0038941_chr3R_18110159_stage_14	11
chr3R	18619759	18620016	FBgn0039024_chr3R_18619759_stage_11	11
chr2L	12482834	12483233	FBgn0032435_chr2L_12482834_stage_9	11
chr2R	2896185	2896485	FBgn0033132_chr2R_2896185_stage_11	11
chr3R	3619527	3619890	FBgn0037517_chr3R_3619527_stage_14	11
chr3R	9934168	9934308	FBgn0038208_chr3R_9934168_stage_10	11
chr3R	6676070	6676532	FBgn0037852_chr3R_6676070_stage_5	11
chrX	17759204	17759548	FBgn0030884_chrX_17759204_stage_9	11
chr3R	11072448	11072597	FBgn0028984_chr3R_11072448_stage_9	11
chr2L	2859463	2859803	FBgn0031473_chr2L_2859463_stage_9	11
chrX	13017894	13018127	FBgn0250862_chrX_13017894_stage_5	11
chr2R	2896082	2896501	FBgn0033132_chr2R_2896082_stage_9	11
chr2L	7789699	7790081	FBgn0020880_chr2L_7789699_stage_14	11
chrX	19053893	19054101	FBgn0030984_chrX_19053893_stage_9	11
chr2L	2859635	2860665	FBgn0031473_chr2L_2859635_stage_10	11
chr2R	6112282	6112352	FBgn0000448_chr2R_6112282_stage_14	11
chr3R	5500673	5500959	FBgn0037721_chr3R_5500673_stage_5	11
chrX	7599850	7600117	FBgn0029955_chrX_7599850_stage_10	11
chr2L	19416871	19417198	FBgn0032785_chr2L_19416871_stage_5	11
chr2L	4458716	4459046	FBgn0011603_chr2L_4458716_stage_5	11
chrX	19404301	19404527	FBgn0052532_chrX_19404301_stage_5	11
chr2L	10506842	10507054	FBgn0021953_chr2L_10506842_stage_10	11
chr2L	4448768	4449067	FBgn0011603_chr2L_4448768_stage_5	11
chr2L	19416894	19417124	FBgn0032785_chr2L_19416894_stage_11	11
chrX	17087103	17087316	FBgn0030828_chrX_17087103_stage_9	11
chrX	5798547	5798786	FBgn0029820_chrX_5798547_stage_11	11
chr3R	18619767	18619997	FBgn0039024_chr3R_18619767_stage_5	11
chr3R	18416070	18416489	FBgn0038986_chr3R_18416070_stage_14	11
chr2R	20216556	20217001	FBgn0005638_chr2R_20216556_stage_14	11
chrX	13181877	13182212	FBgn0266375_chrX_13181877_stage_9	11
chr3L	3616344	3616691	FBgn0035452_chr3L_3616344_stage_11	11
chrX	19404301	19404527	FBgn0027291_chrX_19404301_stage_5	11
chr3L	20467381	20467550	FBgn0036986_chr3L_20467381_stage_10	11
chrX	1724672	1724988	FBgn0028969_chrX_1724672_stage_14	11
chr3R	25661153	25661360	FBgn0051038_chr3R_25661153_stage_9	11
chr2L	21673	21896	FBgn0051973_chr2L_21673_stage_9	11
chr2R	10194709	10195216	FBgn0033919_chr2R_10194709_stage_5	11
chrX	13114117	13114651	FBgn0266375_chrX_13114117_stage_9	11
chr3R	20990825	20991076	FBgn0022800_chr3R_20990825_stage_9	11
chr2R	7119401	7119641	FBgn0033593_chr2R_7119401_stage_9	11
chr2R	19865722	19865999	FBgn0034935_chr2R_19865722_stage_14	11
chr2R	3901697	3902171	FBgn0033249_chr2R_3901697_stage_10	11
chr3L	8918145	8918321	FBgn0035941_chr3L_8918145_stage_14	11
chrX	7599750	7599984	FBgn0029955_chrX_7599750_stage_5	11
chr3R	5322478	5322860	FBgn0014380_chr3R_5322478_stage_10	11
chr3R	5322466	5322872	FBgn0014380_chr3R_5322466_stage_11	11
chr3L	10851861	10852110	FBgn0036108_chr3L_10851861_stage_5	11
chr2L	4458768	4458979	FBgn0011603_chr2L_4458768_stage_14	11
chr3R	1975437	1975716	FBgn0051559_chr3R_1975437_stage_14	11
chr3L	4541615	4541823	FBgn0035557_chr3L_4541615_stage_5	11
chr3L	21040879	21041201	FBgn0037044_chr3L_21040879_stage_5	11
chr3L	5571174	5571418	FBgn0015766_chr3L_5571174_stage_14	11
chrX	14718790	14719084	FBgn0030587_chrX_14718790_stage_5	11
chr2L	16543317	16543494	FBgn0032587_chr2L_16543317_stage_14	11
chrX	7604726	7605112	FBgn0029955_chrX_7604726_stage_14	11
chr3L	4541623	4541810	FBgn0035557_chr3L_4541623_stage_14	11
chr2R	6406602	6406868	FBgn0033529_chr2R_6406602_stage_9	11
chr3L	8388141	8388380	FBgn0001253_chr3L_8388141_stage_9	11
chr3R	21009064	21009904	FBgn0022800_chr3R_21009064_stage_9	11
chr2R	13294577	13294793	FBgn0010620_chr2R_13294577_stage_10	11
chr2R	7083247	7083883	FBgn0033593_chr2R_7083247_stage_11	11
chr2R	18274437	18274790	FBgn0034723_chr2R_18274437_stage_14	11
chr2R	15309887	15310053	FBgn0003887_chr2R_15309887_stage_5	11
chrX	10696914	10697080	FBgn0030234_chrX_10696914_stage_11	11
chr3L	21000410	21001395	FBgn0037044_chr3L_21000410_stage_9	11
chrX	17069690	17070102	FBgn0030828_chrX_17069690_stage_11	11
chr2R	8867665	8868002	FBgn0033785_chr2R_8867665_stage_10	11
chr2R	12042263	12042451	FBgn0034089_chr2R_12042263_stage_14	11
chr3L	1784133	1784416	FBgn0027790_chr3L_1784133_stage_9	11
chr2L	12424697	12424892	FBgn0032435_chr2L_12424697_stage_5	11
chrX	13179438	13179796	FBgn0266375_chrX_13179438_stage_10	11
chr3L	11117929	11118156	FBgn0036135_chr3L_11117929_stage_14	11
chrX	18429532	18429696	FBgn0030929_chrX_18429532_stage_5	11
chr2R	3901842	3902104	FBgn0033249_chr2R_3901842_stage_5	11
chr3R	20381897	20382117	FBgn0039203_chr3R_20381897_stage_9	11
chrX	2115661	2116149	FBgn0023550_chrX_2115661_stage_10	11
chr2R	2896126	2896474	FBgn0029506_chr2R_2896126_stage_5	11
chr3L	18179172	18179551	FBgn0036781_chr3L_18179172_stage_14	11
chr2R	19951119	19951390	FBgn0034974_chr2R_19951119_stage_14	11
chr2L	19416871	19417119	FBgn0032785_chr2L_19416871_stage_10	11
chrX	5779239	5779370	FBgn0029820_chrX_5779239_stage_10	11
chr3L	11078980	11079129	FBgn0036135_chr3L_11078980_stage_14	11
chr2R	3365928	3366823	FBgn0010548_chr2R_3365928_stage_10	11
chr3L	6255829	6256309	FBgn0035696_chr3L_6255829_stage_10	11
chr3L	1352079	1352501	FBgn0035203_chr3L_1352079_stage_11	11
chr3L	11911401	11911827	FBgn0036224_chr3L_11911401_stage_10	11
chr2R	14260107	14260309	FBgn0063494_chr2R_14260107_stage_9	11
chr2R	12231314	12231553	FBgn0010611_chr2R_12231314_stage_5	11
chr2L	12482865	12483121	FBgn0032435_chr2L_12482865_stage_10	11
chr2R	17409495	17410028	FBgn0010470_chr2R_17409495_stage_9	11
chr3L	3387646	3387996	FBgn0004167_chr3L_3387646_stage_11	11
chr2R	7083404	7083751	FBgn0033593_chr2R_7083404_stage_9	11
chr3R	24461264	24461683	FBgn0039594_chr3R_24461264_stage_14	11
chr3L	4219337	4219578	FBgn0035510_chr3L_4219337_stage_10	11
chrX	5784752	5785004	FBgn0029820_chrX_5784752_stage_5	11
chr2L	7577010	7577313	FBgn0031926_chr2L_7577010_stage_10	11
chr3L	4252429	4252610	FBgn0035510_chr3L_4252429_stage_10	11
chr3L	20375167	20375416	FBgn0036986_chr3L_20375167_stage_5	11
chr2R	3366061	3366397	FBgn0010548_chr2R_3366061_stage_11	11
chr2R	9711155	9711334	FBgn0033873_chr2R_9711155_stage_9	11
chr2R	9711155	9711334	FBgn0033869_chr2R_9711155_stage_9	11
chr3L	21000417	21001508	FBgn0037044_chr3L_21000417_stage_11	11
chrX	7604844	7605144	FBgn0029955_chrX_7604844_stage_5	11
chr2R	6368488	6368737	FBgn0033529_chr2R_6368488_stage_11	11
chrX	19391872	19392041	FBgn0027291_chrX_19391872_stage_10	11
chr3L	8918145	8918321	FBgn0035936_chr3L_8918145_stage_14	11
chr3R	5369301	5369635	FBgn0014380_chr3R_5369301_stage_11	11
chr3L	10199038	10199314	FBgn0000451_chr3L_10199038_stage_14	11
chr2R	19865722	19865999	FBgn0011695_chr2R_19865722_stage_14	11
chr3L	9323182	9323557	FBgn0035976_chr3L_9323182_stage_10	11
chr2L	7576981	7577415	FBgn0031926_chr2L_7576981_stage_9	11
chr2R	2896092	2896550	FBgn0033132_chr2R_2896092_stage_10	11
chr2L	20835648	20835869	FBgn0032889_chr2L_20835648_stage_10	11
chrX	10693710	10694128	FBgn0030234_chrX_10693710_stage_9	11
chr2R	3901664	3902148	FBgn0033249_chr2R_3901664_stage_9	11
chr3L	10886128	10886346	FBgn0036108_chr3L_10886128_stage_10	11
chr3L	8442521	8442655	FBgn0052354_chr3L_8442521_stage_10	11
chr2L	42189	42381	FBgn0051973_chr2L_42189_stage_14	11
chrX	1110301	1110889	FBgn0040359_chrX_1110301_stage_11	11
chr2R	20215751	20215995	FBgn0005638_chr2R_20215751_stage_14	11
chrX	19391872	19392041	FBgn0052532_chrX_19391872_stage_10	11
chrX	8788492	8788970	FBgn0030065_chrX_8788492_stage_9	11
chr3R	19616458	19616710	FBgn0263782_chr3R_19616458_stage_14	11
chr2L	8551860	8552545	FBgn0016122_chr2L_8551860_stage_14	11
chr3L	10842863	10843763	FBgn0036102_chr3L_10842863_stage_11	11
chr3L	10842867	10843573	FBgn0036102_chr3L_10842867_stage_9	11
chr2L	20822202	20822420	FBgn0032889_chr2L_20822202_stage_14	11
chr2R	6319887	6320303	FBgn0033529_chr2R_6319887_stage_11	11
chr2R	12985979	12986387	FBgn0010226_chr2R_12985979_stage_11	11
chr3L	6682153	6682303	FBgn0005626_chr3L_6682153_stage_14	11
chrX	10726564	10726694	FBgn0030244_chrX_10726564_stage_5	11
chr2R	8482184	8482630	FBgn0027356_chr2R_8482184_stage_14	11
chr2L	16492301	16492756	FBgn0032587_chr2L_16492301_stage_5	11
chr3R	4494914	4495088	FBgn0037615_chr3R_4494914_stage_10	11
chr2R	20238407	20238770	FBgn0005638_chr2R_20238407_stage_5	11
chr2R	12095558	12095793	FBgn0034089_chr2R_12095558_stage_10	11
chr3R	24461286	24461663	FBgn0039594_chr3R_24461286_stage_5	11
chr2R	2896082	2896501	FBgn0033134_chr2R_2896082_stage_9	11
chrX	19045978	19046205	FBgn0030984_chrX_19045978_stage_9	11
chr2L	2780329	2780583	FBgn0031461_chr2L_2780329_stage_5	11
chr2R	7083484	7083721	FBgn0033593_chr2R_7083484_stage_14	11
chr3L	332608	332801	FBgn0035131_chr3L_332608_stage_9	11
chr2L	10227146	10227423	FBgn0028675_chr2L_10227146_stage_5	11
chrX	10700047	10700275	FBgn0030234_chrX_10700047_stage_9	11
chr2R	2896092	2896550	FBgn0033134_chr2R_2896092_stage_10	11
chr3R	4511946	4512290	FBgn0037615_chr3R_4511946_stage_5	11
chr3L	4553491	4553674	FBgn0035557_chr3L_4553491_stage_5	11
chr3L	1300471	1300645	FBgn0035203_chr3L_1300471_stage_14	11
chr2L	18885	19052	FBgn0051973_chr2L_18885_stage_14	11
chrX	13181976	13182219	FBgn0266375_chrX_13181976_stage_5	11
chrX	7600677	7600945	FBgn0029955_chrX_7600677_stage_14	11
chr3R	18619759	18620012	FBgn0039024_chr3R_18619759_stage_14	11
chr2R	9711155	9711334	FBgn0033874_chr2R_9711155_stage_9	11
chr3R	5500711	5501038	FBgn0037721_chr3R_5500711_stage_9	11
chr3L	9498764	9499068	FBgn0052037_chr3L_9498764_stage_5	11
chr2L	19035022	19035157	FBgn0002023_chr2L_19035022_stage_10	11
chrX	5999844	6000147	FBgn0029838_chrX_5999844_stage_5	11
chr2L	12482856	12483236	FBgn0032435_chr2L_12482856_stage_5	11
chr2R	14244238	14244600	FBgn0063494_chr2R_14244238_stage_5	11
chr3L	22715756	22716002	FBgn0037178_chr3L_22715756_stage_5	11
chr3L	1885888	1886578	FBgn0035281_chr3L_1885888_stage_9	11
chr2L	6557363	6557580	FBgn0031830_chr2L_6557363_stage_9	11
chr2R	17521696	17521900	FBgn0034638_chr2R_17521696_stage_5	11
chr2R	20215098	20215603	FBgn0005638_chr2R_20215098_stage_11	11
chr3L	21018717	21019034	FBgn0037044_chr3L_21018717_stage_5	11
chr2R	16506028	16506213	FBgn0028622_chr2R_16506028_stage_14	11
chr2L	2872192	2872582	FBgn0031467_chr2L_2872192_stage_14	11
chr3R	4789098	4789421	FBgn0037645_chr3R_4789098_stage_9	11
chr2R	16447803	16448085	FBgn0028622_chr2R_16447803_stage_10	11
chr3L	4314515	4314841	FBgn0041630_chr3L_4314515_stage_9	11
chr3L	4239655	4239966	FBgn0035510_chr3L_4239655_stage_14	11
chr3L	12522510	12522928	FBgn0036289_chr3L_12522510_stage_14	11
chr3L	10886128	10886346	FBgn0036106_chr3L_10886128_stage_10	11
chr2R	6401410	6401755	FBgn0033529_chr2R_6401410_stage_10	11
chr3L	6209010	6209338	FBgn0035696_chr3L_6209010_stage_11	11
chr2L	19160850	19161064	FBgn0000422_chr2L_19160850_stage_10	11
chr2R	16447840	16448179	FBgn0028622_chr2R_16447840_stage_9	11
chr3R	5322488	5322758	FBgn0014380_chr3R_5322488_stage_5	11
chrX	1110301	1110889	FBgn0040360_chrX_1110301_stage_11	11
chr3L	22674170	22674407	FBgn0037178_chr3L_22674170_stage_9	11
chr3R	24497888	24498256	FBgn0039594_chr3R_24497888_stage_11	11
chr2R	2896185	2896485	FBgn0029506_chr2R_2896185_stage_11	11
chr2R	2896126	2896474	FBgn0033134_chr2R_2896126_stage_5	11
chrX	13024797	13024959	FBgn0250862_chrX_13024797_stage_11	11
chr2R	2518949	2519169	FBgn0259977_chr2R_2518949_stage_11	11
chr3R	8479354	8479596	FBgn0038073_chr3R_8479354_stage_14	11
chrX	13699609	13700060	FBgn0030529_chrX_13699609_stage_10	11
chr3L	348198	348334	FBgn0035131_chr3L_348198_stage_14	11
chr3R	5369319	5369552	FBgn0014380_chr3R_5369319_stage_14	11
chr2L	4458735	4459038	FBgn0011603_chr2L_4458735_stage_9	11
chrX	5999830	6000160	FBgn0029838_chrX_5999830_stage_9	11
chr3L	15997255	15997504	FBgn0036547_chr3L_15997255_stage_11	11
chrX	13179570	13179923	FBgn0266375_chrX_13179570_stage_11	11
chr2R	20075661	20075858	FBgn0034985_chr2R_20075661_stage_11	11
chrX	347133	347507	FBgn0010019_chrX_347133_stage_9	11
chr2R	10194838	10195189	FBgn0033919_chr2R_10194838_stage_14	11
chr3L	1300377	1300773	FBgn0010246_chr3L_1300377_stage_11	11
chrX	14718803	14719031	FBgn0030587_chrX_14718803_stage_9	11
chr2L	4459629	4459761	FBgn0011603_chr2L_4459629_stage_10	11
chr2R	16483498	16483944	FBgn0034530_chr2R_16483498_stage_11	11
chr2R	19951119	19951390	FBgn0011695_chr2R_19951119_stage_14	11
chr3R	13445551	13445651	FBgn0038527_chr3R_13445551_stage_9	11
chr2R	6316137	6316390	FBgn0033524_chr2R_6316137_stage_14	11
chr3R	17026249	17026565	FBgn0000527_chr3R_17026249_stage_14	11
chr2L	2779373	2780002	FBgn0031461_chr2L_2779373_stage_9	11
chr2R	5750069	5750303	FBgn0033464_chr2R_5750069_stage_14	11
chr3L	1300377	1300773	FBgn0035203_chr3L_1300377_stage_11	11
chr2R	6353202	6353478	FBgn0033529_chr2R_6353202_stage_5	11
chr2L	7576965	7577341	FBgn0031926_chr2L_7576965_stage_11	11
chr3L	10834348	10834763	FBgn0036102_chr3L_10834348_stage_10	11
chr2R	6401511	6402003	FBgn0033529_chr2R_6401511_stage_9	11
chrX	8448353	8448850	FBgn0030050_chrX_8448353_stage_9	11
chr2R	2896126	2896474	FBgn0033132_chr2R_2896126_stage_5	11
chr2L	12482339	12482778	FBgn0032435_chr2L_12482339_stage_5	11
chr3L	1300471	1300645	FBgn0010246_chr3L_1300471_stage_14	11
chr2R	16477438	16477667	FBgn0028622_chr2R_16477438_stage_9	11
chrX	13181905	13182205	FBgn0266375_chrX_13181905_stage_14	11
chr3R	5500693	5500982	FBgn0037721_chr3R_5500693_stage_11	11
chr3L	9323218	9323450	FBgn0035976_chr3L_9323218_stage_5	11
chr3L	21186697	21186906	FBgn0053056_chr3L_21186697_stage_14	10
chr3R	27049605	27050057	FBgn0051005_chr3R_27049605_stage_9	10
chrX	19459713	19459950	FBgn0052532_chrX_19459713_stage_14	10
chr3L	9687425	9687679	FBgn0259163_chr3L_9687425_stage_14	10
chrX	19442499	19442621	FBgn0052532_chrX_19442499_stage_9	10
chr2R	15052021	15052301	FBgn0034420_chr2R_15052021_stage_14	10
chr3L	4690499	4690895	FBgn0035574_chr3L_4690499_stage_5	10
chr2L	19162019	19162208	FBgn0000422_chr2L_19162019_stage_9	10
chr3L	11911431	11911796	FBgn0036224_chr3L_11911431_stage_5	10
chr3L	21597523	21597833	FBgn0037108_chr3L_21597523_stage_10	10
chrX	18832527	18832715	FBgn0030975_chrX_18832527_stage_14	10
chr2R	16490948	16491103	FBgn0028622_chr2R_16490948_stage_9	10
chrX	10624006	10624314	FBgn0030234_chrX_10624006_stage_11	10
chr3R	4506150	4506776	FBgn0037615_chr3R_4506150_stage_9	10
chr2R	17416916	17417285	FBgn0010470_chr2R_17416916_stage_11	10
chr3R	5374661	5374801	FBgn0014380_chr3R_5374661_stage_10	10
chr3R	20594126	20594696	FBgn0040600_chr3R_20594126_stage_14	10
chr3L	21169473	21169804	FBgn0020294_chr3L_21169473_stage_9	10
chr2R	2600881	2601280	FBgn0259977_chr2R_2600881_stage_5	10
chr2R	12041736	12042085	FBgn0034089_chr2R_12041736_stage_10	10
chr2L	16492329	16492636	FBgn0032587_chr2L_16492329_stage_11	10
chrX	10679843	10680490	FBgn0030234_chrX_10679843_stage_10	10
chr3L	10840639	10840832	FBgn0036108_chr3L_10840639_stage_11	10
chr2R	18571921	18572367	FBgn0034758_chr2R_18571921_stage_10	10
chr3L	159456	159898	FBgn0035103_chr3L_159456_stage_10	10
chr3R	13440840	13441165	FBgn0038528_chr3R_13440840_stage_11	10
chr2R	17389917	17390238	FBgn0010470_chr2R_17389917_stage_14	10
chr2L	16499586	16499836	FBgn0032587_chr2L_16499586_stage_11	10
chr3L	20375135	20375419	FBgn0036986_chr3L_20375135_stage_10	10
chr2R	6125817	6126102	FBgn0000448_chr2R_6125817_stage_9	10
chr3R	13440840	13441165	FBgn0038527_chr3R_13440840_stage_11	10
chr3L	132303	132654	FBgn0035103_chr3L_132303_stage_11	10
chr2L	19156304	19156596	FBgn0002023_chr2L_19156304_stage_10	10
chrX	17636855	17637079	FBgn0263258_chrX_17636855_stage_10	10
chr2R	17389918	17390343	FBgn0010470_chr2R_17389918_stage_9	10
chrX	19459713	19459950	FBgn0027291_chrX_19459713_stage_14	10
chr2L	19156304	19156596	FBgn0000422_chr2L_19156304_stage_10	10
chr2R	12231309	12231532	FBgn0010611_chr2R_12231309_stage_9	10
chr2L	10986162	10986361	FBgn0032322_chr2L_10986162_stage_11	10
chr3L	8884270	8884469	FBgn0035936_chr3L_8884270_stage_5	10
chr2R	6147071	6147354	FBgn0000448_chr2R_6147071_stage_5	10
chr3R	27049647	27049982	FBgn0051005_chr3R_27049647_stage_5	10
chr3R	11076531	11076740	FBgn0028984_chr3R_11076531_stage_14	10
chrX	13178312	13178479	FBgn0266375_chrX_13178312_stage_10	10
chr3R	18193922	18194342	FBgn0038941_chr3R_18193922_stage_14	10
chr3L	12092325	12092619	FBgn0036257_chr3L_12092325_stage_10	10
chr2R	19830706	19830914	FBgn0001123_chr2R_19830706_stage_14	10
chr2R	18531444	18531700	FBgn0034758_chr2R_18531444_stage_11	10
chrX	17632625	17633345	FBgn0263258_chrX_17632625_stage_9	10
chr2R	9710362	9710556	FBgn0033869_chr2R_9710362_stage_9	10
chrX	8495019	8495476	FBgn0030050_chrX_8495019_stage_9	10
chr3R	4512107	4512287	FBgn0037615_chr3R_4512107_stage_10	10
chr2R	4611928	4612130	FBgn0027585_chr2R_4611928_stage_5	10
chr3L	11111583	11112160	FBgn0036135_chr3L_11111583_stage_5	10
chrX	13178615	13179103	FBgn0266375_chrX_13178615_stage_9	10
chr3L	21169496	21169739	FBgn0020294_chr3L_21169496_stage_11	10
chrX	5649050	5649462	FBgn0029804_chrX_5649050_stage_10	10
chrX	19459721	19459949	FBgn0027291_chrX_19459721_stage_11	10
chr3L	4239695	4239913	FBgn0035510_chr3L_4239695_stage_11	10
chr2L	20835641	20835838	FBgn0032889_chr2L_20835641_stage_11	10
chrX	19218163	19218448	FBgn0031011_chrX_19218163_stage_9	10
chr2L	16492323	16492713	FBgn0032587_chr2L_16492323_stage_9	10
chr3L	12089735	12089932	FBgn0036257_chr3L_12089735_stage_9	10
chrX	8424114	8424326	FBgn0030050_chrX_8424114_stage_5	10
chr2L	6076108	6076336	FBgn0025742_chr2L_6076108_stage_10	10
chr3L	21040927	21041203	FBgn0037044_chr3L_21040927_stage_9	10
chr2R	6165323	6165586	FBgn0000448_chr2R_6165323_stage_14	10
chr3L	1784192	1784461	FBgn0027790_chr3L_1784192_stage_11	10
chr3L	11141755	11141953	FBgn0036135_chr3L_11141755_stage_14	10
chrX	7599698	7600128	FBgn0029955_chrX_7599698_stage_11	10
chr2R	12042086	12042593	FBgn0034089_chr2R_12042086_stage_10	10
chrX	7599741	7600189	FBgn0029955_chrX_7599741_stage_14	10
chr3R	19142694	19143420	FBgn0039070_chr3R_19142694_stage_14	10
chr2R	6104699	6104824	FBgn0000448_chr2R_6104699_stage_11	10
chr3R	6698342	6698521	FBgn0037852_chr3R_6698342_stage_11	10
chr3R	20083962	20084470	FBgn0039167_chr3R_20083962_stage_9	10
chr3R	262864	263004	FBgn0051522_chr3R_262864_stage_10	10
chrX	15186582	15186755	FBgn0030624_chrX_15186582_stage_14	10
chr3R	19938290	19938477	FBgn0039151_chr3R_19938290_stage_5	10
chr3R	18556057	18556484	FBgn0039024_chr3R_18556057_stage_14	10
chr3R	5374638	5374845	FBgn0014380_chr3R_5374638_stage_9	10
chr3L	11111662	11112151	FBgn0036135_chr3L_11111662_stage_14	10
chrX	7598998	7599522	FBgn0029955_chrX_7598998_stage_9	10
chrX	19137089	19137227	FBgn0031011_chrX_19137089_stage_9	10
chr2R	12401613	12401814	FBgn0011260_chr2R_12401613_stage_9	10
chr2L	2888093	2888271	FBgn0031467_chr2L_2888093_stage_5	10
chr2R	12042198	12042525	FBgn0034089_chr2R_12042198_stage_5	10
chr3R	5324596	5324870	FBgn0014380_chr3R_5324596_stage_14	10
chrX	18803581	18803816	FBgn0030975_chrX_18803581_stage_9	10
chr3L	21169473	21169804	FBgn0053056_chr3L_21169473_stage_9	10
chr3L	20392002	20392297	FBgn0036986_chr3L_20392002_stage_10	10
chr2R	6406594	6406768	FBgn0033529_chr2R_6406594_stage_10	10
chr2L	3655685	3656233	FBgn0031561_chr2L_3655685_stage_11	10
chr3R	20083964	20084465	FBgn0039167_chr3R_20083964_stage_5	10
chr3L	1300011	1300858	FBgn0035203_chr3L_1300011_stage_9	10
chr3R	12323104	12323340	FBgn0259244_chr3R_12323104_stage_9	10
chr3R	566044	566618	FBgn0027570_chr3R_566044_stage_9	10
chr3R	13440867	13441070	FBgn0038528_chr3R_13440867_stage_5	10
chr2R	3939387	3939568	FBgn0033249_chr2R_3939387_stage_11	10
chrX	19442499	19442621	FBgn0027291_chrX_19442499_stage_9	10
chrX	17054396	17054958	FBgn0052564_chrX_17054396_stage_9	10
chr2R	17389941	17390415	FBgn0010470_chr2R_17389941_stage_10	10
chr3L	295391	295626	FBgn0035131_chr3L_295391_stage_9	10
chr3L	8322201	8322408	FBgn0035865_chr3L_8322201_stage_9	10
chr3L	1300011	1300858	FBgn0010246_chr3L_1300011_stage_9	10
chrX	5638462	5638728	FBgn0029804_chrX_5638462_stage_14	10
chr2L	19136853	19137307	FBgn0002023_chr2L_19136853_stage_9	10
chr3L	8388141	8388380	FBgn0052354_chr3L_8388141_stage_9	10
chr3L	7241908	7242045	FBgn0035755_chr3L_7241908_stage_10	10
chrX	10695174	10695299	FBgn0030234_chrX_10695174_stage_10	10
chrX	8427798	8428281	FBgn0030050_chrX_8427798_stage_10	10
chr2R	12048958	12049415	FBgn0034089_chr2R_12048958_stage_11	10
chrX	19218172	19218435	FBgn0031011_chrX_19218172_stage_5	10
chrX	172078	172430	FBgn0261446_chrX_172078_stage_11	10
chrX	19189970	19190124	FBgn0031011_chrX_19189970_stage_9	10
chr2L	16536557	16536834	FBgn0032587_chr2L_16536557_stage_14	10
chr2L	7993447	7993681	FBgn0031975_chr2L_7993447_stage_9	10
chr3L	16477076	16477467	FBgn0261799_chr3L_16477076_stage_5	10
chr3R	4753630	4753774	FBgn0037645_chr3R_4753630_stage_10	10
chr2L	6013057	6013411	FBgn0025742_chr2L_6013057_stage_9	10
chrX	10702632	10703120	FBgn0030234_chrX_10702632_stage_5	10
chr2R	7089008	7089222	FBgn0033593_chr2R_7089008_stage_9	10
chr2R	12491766	12492070	FBgn0034143_chr2R_12491766_stage_14	10
chr2R	3939389	3939555	FBgn0033249_chr2R_3939389_stage_5	10
chr3L	20398414	20398540	FBgn0036986_chr3L_20398414_stage_11	10
chr2R	13030694	13031002	FBgn0034204_chr2R_13030694_stage_11	10
chr2R	9137123	9137440	FBgn0033814_chr2R_9137123_stage_9	10
chr2L	20803985	20804158	FBgn0032889_chr2L_20803985_stage_10	10
chr3L	11111652	11112085	FBgn0036135_chr3L_11111652_stage_9	10
chr3R	305342	305558	FBgn0051522_chr3R_305342_stage_14	10
chr2R	17533164	17533346	FBgn0034638_chr2R_17533164_stage_9	10
chr3R	12054576	12055137	FBgn0038405_chr3R_12054576_stage_14	10
chr2R	6319901	6320245	FBgn0033529_chr2R_6319901_stage_5	10
chrX	7599248	7599495	FBgn0029955_chrX_7599248_stage_5	10
chr3R	19796395	19796706	FBgn0039131_chr3R_19796395_stage_14	10
chr2L	2858176	2858494	FBgn0031473_chr2L_2858176_stage_9	10
chr2R	16483494	16483988	FBgn0034530_chr2R_16483494_stage_9	10
chrX	172042	172380	FBgn0261446_chrX_172042_stage_9	10
chr2R	19821875	19822135	FBgn0001123_chr2R_19821875_stage_9	10
chr3L	8884223	8884475	FBgn0035936_chr3L_8884223_stage_11	10
chr3L	11112698	11113391	FBgn0036135_chr3L_11112698_stage_14	10
chrX	13178639	13179051	FBgn0266375_chrX_13178639_stage_5	10
chr2R	12388077	12388255	FBgn0011260_chr2R_12388077_stage_9	10
chr3R	566007	566609	FBgn0027570_chr3R_566007_stage_14	10
chrX	13179578	13179772	FBgn0266375_chrX_13179578_stage_5	10
chrX	13176591	13176786	FBgn0266375_chrX_13176591_stage_10	10
chr2R	4609618	4610265	FBgn0027585_chr2R_4609618_stage_9	10
chr2L	16689703	16690039	FBgn0032598_chr2L_16689703_stage_9	10
chrX	13699451	13699897	FBgn0030529_chrX_13699451_stage_11	10
chr3L	8434951	8435134	FBgn0052354_chr3L_8434951_stage_14	10
chr2R	16447859	16448147	FBgn0028622_chr2R_16447859_stage_5	10
chr2R	16510880	16511073	FBgn0028622_chr2R_16510880_stage_14	10
chrX	9980757	9981024	FBgn0004045_chrX_9980757_stage_10	10
chrX	10696884	10697122	FBgn0030234_chrX_10696884_stage_14	10
chr3L	22715760	22716000	FBgn0037178_chr3L_22715760_stage_9	10
chr3L	174070	174318	FBgn0035103_chr3L_174070_stage_9	10
chr3L	4363531	4363817	FBgn0035539_chr3L_4363531_stage_9	10
chr3R	25040603	25041198	FBgn0039655_chr3R_25040603_stage_14	10
chr2R	8835299	8835575	FBgn0033786_chr2R_8835299_stage_5	10
chr3L	10842889	10843447	FBgn0036102_chr3L_10842889_stage_5	10
chr3R	13440764	13441168	FBgn0038528_chr3R_13440764_stage_9	10
chr3L	10840639	10840832	FBgn0036106_chr3L_10840639_stage_11	10
chr2L	10553814	10553952	FBgn0021953_chr2L_10553814_stage_11	10
chr3R	9853134	9853302	FBgn0038197_chr3R_9853134_stage_14	10
chrX	5777447	5777694	FBgn0029820_chrX_5777447_stage_5	10
chrX	6234263	6234692	FBgn0029866_chrX_6234263_stage_14	10
chr3R	20340345	20340694	FBgn0039203_chr3R_20340345_stage_14	10
chr3R	7447492	7447728	FBgn0037917_chr3R_7447492_stage_9	10
chr3L	329151	329378	FBgn0035131_chr3L_329151_stage_14	10
chr2R	12388069	12388254	FBgn0011260_chr2R_12388069_stage_5	10
chr3R	25041424	25041675	FBgn0039655_chr3R_25041424_stage_9	10
chrX	1744144	1744294	FBgn0028969_chrX_1744144_stage_10	10
chr2R	16483506	16483988	FBgn0034530_chr2R_16483506_stage_5	10
chrX	7586571	7586731	FBgn0029955_chrX_7586571_stage_5	10
chr3L	21597501	21597762	FBgn0037108_chr3L_21597501_stage_5	10
chr2R	8835299	8835575	FBgn0033785_chr2R_8835299_stage_5	10
chr2R	6165941	6166171	FBgn0000448_chr2R_6165941_stage_5	10
chr3L	16835486	16835732	FBgn0261565_chr3L_16835486_stage_11	10
chr3L	9689834	9690167	FBgn0259163_chr3L_9689834_stage_14	10
chr2L	28002	28243	FBgn0051973_chr2L_28002_stage_10	10
chr2L	10986109	10986367	FBgn0032322_chr2L_10986109_stage_5	10
chrX	7595528	7595798	FBgn0029955_chrX_7595528_stage_14	10
chrX	8453002	8453196	FBgn0030050_chrX_8453002_stage_9	10
chrX	7602342	7602601	FBgn0029955_chrX_7602342_stage_9	10
chrX	13115190	13115774	FBgn0266375_chrX_13115190_stage_14	10
chr2L	18866648	18866820	FBgn0032719_chr2L_18866648_stage_10	10
chr3R	12323033	12323330	FBgn0259244_chr3R_12323033_stage_5	10
chr2R	12048949	12049239	FBgn0034089_chr2R_12048949_stage_10	10
chr3R	19128950	19129156	FBgn0039070_chr3R_19128950_stage_10	10
chr3L	16858529	16858740	FBgn0261565_chr3L_16858529_stage_14	10
chr3R	20340336	20340631	FBgn0039203_chr3R_20340336_stage_5	10
chr3L	11078813	11079369	FBgn0036135_chr3L_11078813_stage_9	10
chr2L	10986101	10986376	FBgn0032322_chr2L_10986101_stage_9	10
chrX	17073577	17074027	FBgn0030828_chrX_17073577_stage_11	10
chr2R	8866972	8867538	FBgn0033786_chr2R_8866972_stage_10	10
chr3R	20594126	20594696	FBgn0259233_chr3R_20594126_stage_14	10
chr3L	166744	166971	FBgn0035103_chr3L_166744_stage_9	10
chr2L	2888081	2888283	FBgn0031467_chr2L_2888081_stage_9	10
chr2R	8866972	8867538	FBgn0033785_chr2R_8866972_stage_10	10
chr3R	13440867	13441070	FBgn0038527_chr3R_13440867_stage_5	10
chrX	7604876	7605104	FBgn0029955_chrX_7604876_stage_9	10
chr3L	20396200	20396560	FBgn0036986_chr3L_20396200_stage_5	10
chr3L	18056435	18056586	FBgn0036773_chr3L_18056435_stage_14	10
chrX	1728955	1729304	FBgn0028969_chrX_1728955_stage_14	10
chr3R	4506301	4506578	FBgn0037615_chr3R_4506301_stage_10	10
chr3L	130853	131632	FBgn0035103_chr3L_130853_stage_9	10
chr2L	16689783	16690026	FBgn0032598_chr2L_16689783_stage_14	10
chr2R	17409499	17410038	FBgn0010470_chr2R_17409499_stage_5	10
chr3L	20436042	20436460	FBgn0036992_chr3L_20436042_stage_11	10
chr3L	4239395	4239540	FBgn0035510_chr3L_4239395_stage_10	10
chr2L	19165913	19166445	FBgn0000422_chr2L_19165913_stage_9	10
chr2L	3655652	3656387	FBgn0031562_chr2L_3655652_stage_5	10
chr2L	6566027	6566250	FBgn0031830_chr2L_6566027_stage_5	10
chr2R	6316034	6316626	FBgn0033524_chr2R_6316034_stage_10	10
chr3L	15997069	15997470	FBgn0036547_chr3L_15997069_stage_5	10
chrX	13127824	13127994	FBgn0266375_chrX_13127824_stage_9	10
chr3R	6676168	6676699	FBgn0037852_chr3R_6676168_stage_11	10
chr2R	7126765	7127013	FBgn0033593_chr2R_7126765_stage_9	10
chr2L	520574	520787	FBgn0005660_chr2L_520574_stage_11	10
chr3R	5355597	5355885	FBgn0014380_chr3R_5355597_stage_14	10
chr3R	24671206	24671492	FBgn0024273_chr3R_24671206_stage_11	10
chr2R	6163803	6164074	FBgn0000448_chr2R_6163803_stage_14	10
chrX	10702615	10703176	FBgn0030234_chrX_10702615_stage_9	10
chr3R	8452373	8452601	FBgn0038073_chr3R_8452373_stage_14	10
chrX	6248212	6248472	FBgn0029866_chrX_6248212_stage_14	10
chr2R	6319925	6320305	FBgn0033529_chr2R_6319925_stage_10	10
chrX	1110360	1110974	FBgn0040359_chrX_1110360_stage_9	10
chr2R	12367202	12367378	FBgn0011260_chr2R_12367202_stage_9	10
chr3L	4239354	4239891	FBgn0035510_chr3L_4239354_stage_9	10
chr2R	9710362	9710556	FBgn0033874_chr2R_9710362_stage_9	10
chr2R	12049051	12049270	FBgn0034089_chr2R_12049051_stage_14	10
chr3L	295279	295581	FBgn0035131_chr3L_295279_stage_11	10
chr2R	17409523	17410017	FBgn0010470_chr2R_17409523_stage_11	10
chr2R	13030694	13031002	FBgn0010226_chr2R_13030694_stage_11	10
chrX	5798214	5798981	FBgn0029820_chrX_5798214_stage_9	10
chr2R	12067506	12067856	FBgn0034089_chr2R_12067506_stage_9	10
chr3L	20375119	20375439	FBgn0036986_chr3L_20375119_stage_9	10
chr3R	20056099	20056208	FBgn0039167_chr3R_20056099_stage_10	10
chrX	10624028	10624349	FBgn0030234_chrX_10624028_stage_9	10
chr3R	9853096	9853258	FBgn0038197_chr3R_9853096_stage_5	10
chr2R	2623759	2624083	FBgn0028579_chr2R_2623759_stage_14	10
chrX	8791201	8791420	FBgn0030065_chrX_8791201_stage_5	10
chr3R	23814700	23815137	FBgn0039562_chr3R_23814700_stage_14	10
chr2L	20794567	20794871	FBgn0032889_chr2L_20794567_stage_14	10
chr2R	9710362	9710556	FBgn0033873_chr2R_9710362_stage_9	10
chr3L	22661901	22662180	FBgn0037178_chr3L_22661901_stage_14	10
chr2R	8478889	8479062	FBgn0027356_chr2R_8478889_stage_9	10
chr3L	8884257	8884469	FBgn0035936_chr3L_8884257_stage_9	10
chr2L	19136853	19137307	FBgn0000422_chr2L_19136853_stage_9	10
chr3R	13440764	13441168	FBgn0038527_chr3R_13440764_stage_9	10
chr3L	21597494	21597753	FBgn0037108_chr3L_21597494_stage_11	10
chrX	17054524	17054994	FBgn0052564_chrX_17054524_stage_5	10
chr3L	3224239	3224523	FBgn0035428_chr3L_3224239_stage_9	10
chr3L	15992446	15992754	FBgn0036547_chr3L_15992446_stage_11	10
chr3R	20059193	20060770	FBgn0039167_chr3R_20059193_stage_5	10
chrX	19459721	19459949	FBgn0052532_chrX_19459721_stage_11	10
chr3R	566005	566533	FBgn0027570_chr3R_566005_stage_11	10
chr2R	15311040	15311295	FBgn0003887_chr2R_15311040_stage_11	10
chrX	13711077	13711436	FBgn0030529_chrX_13711077_stage_9	10
chrX	8790389	8791022	FBgn0030065_chrX_8790389_stage_14	10
chr2L	2886097	2886481	FBgn0031473_chr2L_2886097_stage_11	10
chrX	7586478	7586846	FBgn0029955_chrX_7586478_stage_14	10
chr3R	8452332	8452611	FBgn0038073_chr3R_8452332_stage_9	10
chrX	13116224	13116544	FBgn0266375_chrX_13116224_stage_9	10
chr3R	6698326	6698507	FBgn0037852_chr3R_6698326_stage_5	10
chr2R	19830692	19830955	FBgn0001123_chr2R_19830692_stage_11	10
chr2R	6125972	6126331	FBgn0000448_chr2R_6125972_stage_10	10
chr3R	19124516	19124836	FBgn0039070_chr3R_19124516_stage_11	10
chr3L	11911411	11912071	FBgn0036224_chr3L_11911411_stage_9	10
chr3L	11111636	11112159	FBgn0036135_chr3L_11111636_stage_11	10
chr2L	3655639	3656360	FBgn0031562_chr2L_3655639_stage_9	10
chr2L	3655895	3656060	FBgn0031561_chr2L_3655895_stage_14	10
chrX	1110360	1110974	FBgn0040360_chrX_1110360_stage_9	10
chr3R	11076565	11076719	FBgn0028984_chr3R_11076565_stage_9	10
chr3L	21646023	21646226	FBgn0037108_chr3L_21646023_stage_14	10
chr3R	5374627	5374839	FBgn0014380_chr3R_5374627_stage_11	10
chr2R	15344058	15344714	FBgn0003887_chr2R_15344058_stage_14	10
chr2R	12048996	12049225	FBgn0034089_chr2R_12048996_stage_9	10
chr3L	21169499	21169776	FBgn0020294_chr3L_21169499_stage_5	10
chr2L	540463	541232	FBgn0005660_chr2L_540463_stage_10	10
chrX	10702796	10702998	FBgn0030234_chrX_10702796_stage_10	10
chr3R	8491911	8492475	FBgn0011745_chr3R_8491911_stage_14	10
chrX	17069314	17069562	FBgn0030828_chrX_17069314_stage_10	10
chrX	6248227	6248467	FBgn0029866_chrX_6248227_stage_9	10
chrX	1129323	1129624	FBgn0040359_chrX_1129323_stage_10	10
chr2R	5171518	5171933	FBgn0033397_chr2R_5171518_stage_11	10
chr2R	3380540	3380687	FBgn0010548_chr2R_3380540_stage_5	10
chrX	1794405	1794669	FBgn0028969_chrX_1794405_stage_10	10
chrX	11404210	11404620	FBgn0030309_chrX_11404210_stage_14	10
chrX	13711014	13711422	FBgn0030529_chrX_13711014_stage_5	10
chr3L	13493251	13493492	FBgn0086708_chr3L_13493251_stage_14	10
chrX	7599711	7600455	FBgn0029955_chrX_7599711_stage_9	10
chrX	13179580	13179787	FBgn0266375_chrX_13179580_stage_14	10
chr3R	6678171	6678445	FBgn0037852_chr3R_6678171_stage_9	10
#Cluster 6R
chr3R	2207540	2207970	FBgn0037430_chr3R_2207540_stage_9	14
chr3R	6672687	6673157	FBgn0037838_chr3R_6672687_stage_9	14
chrX	6694740	6695051	FBgn0003390_chrX_6694740_stage_14	13
chr3L	10848377	10849014	FBgn0036104_chr3L_10848377_stage_11	13
chr3R	6680475	6680658	FBgn0037838_chr3R_6680475_stage_10	13
chr3R	9040197	9040455	FBgn0040551_chr3R_9040197_stage_11	13
chr3L	6052191	6052537	FBgn0035676_chr3L_6052191_stage_9	13
chr3L	21470078	21470192	FBgn0037083_chr3L_21470078_stage_14	13
chr2R	2411228	2411706	FBgn0086655_chr2R_2411228_stage_11	13
chrX	8764117	8764353	FBgn0011661_chrX_8764117_stage_10	13
chr3L	10848768	10849001	FBgn0036104_chr3L_10848768_stage_5	13
chr3R	20839708	20840649	FBgn0039264_chr3R_20839708_stage_5	13
chrX	6671145	6671453	FBgn0003390_chrX_6671145_stage_5	13
chr3R	9584622	9585451	FBgn0038180_chr3R_9584622_stage_5	13
chr3L	8099473	8100095	FBgn0035844_chr3L_8099473_stage_11	13
chrX	6670954	6671530	FBgn0003390_chrX_6670954_stage_9	13
chr2L	1102508	1102741	FBgn0031307_chr2L_1102508_stage_14	13
chr3L	6052188	6052505	FBgn0035676_chr3L_6052188_stage_5	13
chr2R	20873862	20874380	FBgn0035087_chr2R_20873862_stage_9	13
chrX	17317667	17317901	FBgn0030841_chrX_17317667_stage_5	13
chrX	6696666	6697102	FBgn0003390_chrX_6696666_stage_14	13
chr3R	9622198	9622978	FBgn0038180_chr3R_9622198_stage_14	13
chr2R	12273778	12274022	FBgn0034117_chr2R_12273778_stage_11	13
chrX	1096630	1096799	FBgn0040360_chrX_1096630_stage_10	13
chrX	1096414	1096894	FBgn0040360_chrX_1096414_stage_11	13
chr2R	7120372	7120580	FBgn0086519_chr2R_7120372_stage_5	13
chr3R	11074001	11074326	FBgn0051344_chr3R_11074001_stage_10	13
chr3L	16969250	16969429	FBgn0010352_chr3L_16969250_stage_14	13
chrX	1057213	1057372	FBgn0040360_chrX_1057213_stage_5	13
chr3L	16969250	16969429	FBgn0036678_chr3L_16969250_stage_14	13
chr3L	6104234	6104414	FBgn0020642_chr3L_6104234_stage_14	13
chr3R	26004219	26004837	FBgn0039748_chr3R_26004219_stage_5	13
chr2L	9992518	9992803	FBgn0027600_chr2L_9992518_stage_5	13
chrX	21224201	21224581	FBgn0011710_chrX_21224201_stage_10	13
chrX	6671138	6671442	FBgn0003390_chrX_6671138_stage_10	13
chr3R	2207571	2207939	FBgn0037430_chr3R_2207571_stage_5	13
chrX	143309	143771	FBgn0024989_chrX_143309_stage_9	13
chr3L	6104234	6104414	FBgn0035676_chr3L_6104234_stage_14	13
chr3L	1200675	1200910	FBgn0035193_chr3L_1200675_stage_14	13
chr3R	14484478	14484624	FBgn0038638_chr3R_14484478_stage_10	13
chr3R	26004219	26004837	FBgn0039756_chr3R_26004219_stage_5	13
chr3L	16998138	16998538	FBgn0010352_chr3L_16998138_stage_11	13
chr2L	1696573	1696951	FBgn0011570_chr2L_1696573_stage_14	13
chrX	6671023	6671562	FBgn0003390_chrX_6671023_stage_11	13
chrX	6672345	6672737	FBgn0003390_chrX_6672345_stage_11	12
chrX	8802304	8802424	FBgn0011661_chrX_8802304_stage_5	12
chr3L	10841202	10841496	FBgn0036104_chr3L_10841202_stage_10	12
chr3L	10837965	10838214	FBgn0036104_chr3L_10837965_stage_10	12
chr3L	5570480	5570607	FBgn0035620_chr3L_5570480_stage_14	12
chr3L	4189588	4190460	FBgn0035513_chr3L_4189588_stage_9	12
chr2R	2411365	2411669	FBgn0086655_chr2R_2411365_stage_14	12
chr2L	1705901	1706101	FBgn0011570_chr2L_1705901_stage_10	12
chr3L	640254	640651	FBgn0035154_chr3L_640254_stage_14	12
chr3R	20894448	20894955	FBgn0039264_chr3R_20894448_stage_11	12
chrX	1120013	1120287	FBgn0040360_chrX_1120013_stage_10	12
chrX	13085166	13085451	FBgn0030459_chrX_13085166_stage_10	12
chrX	18494911	18495362	FBgn0030941_chrX_18494911_stage_14	12
chr3R	5411110	5411329	FBgn0037720_chr3R_5411110_stage_10	12
chr3L	4113336	4113624	FBgn0035499_chr3L_4113336_stage_10	12
chr3R	20541958	20542597	FBgn0039217_chr3R_20541958_stage_9	12
chr3L	12612898	12613712	FBgn0015904_chr3L_12612898_stage_10	12
chr2R	7852301	7853131	FBgn0033668_chr2R_7852301_stage_10	12
chr3R	822367	822736	FBgn0250839_chr3R_822367_stage_9	12
chrX	1124339	1124714	FBgn0040360_chrX_1124339_stage_14	12
chrX	6672354	6672688	FBgn0003390_chrX_6672354_stage_10	12
chr3R	4515230	4515733	FBgn0037601_chr3R_4515230_stage_9	12
chr2R	7852119	7852849	FBgn0033668_chr2R_7852119_stage_11	12
chr2L	6476510	6476617	FBgn0259749_chr2L_6476510_stage_10	12
chrX	11040668	11040993	FBgn0010391_chrX_11040668_stage_14	12
chr2L	9993457	9993612	FBgn0000180_chr2L_9993457_stage_10	12
chr2R	3034407	3034689	FBgn0024294_chr2R_3034407_stage_14	12
chr3R	9622437	9622981	FBgn0038180_chr3R_9622437_stage_11	12
chr3R	2577797	2578005	FBgn0004782_chr3R_2577797_stage_10	12
chr3R	11078169	11078501	FBgn0051344_chr3R_11078169_stage_10	12
chr3L	14663319	14663577	FBgn0259175_chr3L_14663319_stage_10	12
chr2R	20873870	20874680	FBgn0035087_chr2R_20873870_stage_11	12
chr2L	9992466	9992839	FBgn0027600_chr2L_9992466_stage_9	12
chr2L	11113419	11113612	FBgn0032345_chr2L_11113419_stage_14	12
chr3R	11138303	11138903	FBgn0038321_chr3R_11138303_stage_5	12
chr3L	10865964	10866306	FBgn0036104_chr3L_10865964_stage_10	12
chrX	13101734	13102156	FBgn0030459_chrX_13101734_stage_14	12
chr3L	14662594	14663012	FBgn0259175_chr3L_14662594_stage_9	12
chr2L	10055509	10055888	FBgn0027600_chr2L_10055509_stage_10	12
chr3R	9624308	9624750	FBgn0038180_chr3R_9624308_stage_5	12
chr3L	12509756	12510158	FBgn0036294_chr3L_12509756_stage_10	12
chr3L	10841182	10841558	FBgn0036104_chr3L_10841182_stage_5	12
chr2R	19858289	19858868	FBgn0034956_chr2R_19858289_stage_10	12
chr2R	7782277	7782639	FBgn0033667_chr2R_7782277_stage_9	12
chr3L	5626270	5626759	FBgn0035620_chr3L_5626270_stage_11	12
chr2L	1131389	1131838	FBgn0031307_chr2L_1131389_stage_10	12
chrX	6691223	6691554	FBgn0003390_chrX_6691223_stage_14	12
chr3R	5449172	5450190	FBgn0037720_chr3R_5449172_stage_5	12
chr3R	1189168	1189523	FBgn0037323_chr3R_1189168_stage_14	12
chr3L	12807748	12807919	FBgn0036316_chr3L_12807748_stage_5	12
chr3L	10845442	10845844	FBgn0036104_chr3L_10845442_stage_10	12
chr2L	6424693	6424906	FBgn0259749_chr2L_6424693_stage_10	12
chr3R	20891553	20892327	FBgn0039264_chr3R_20891553_stage_11	12
chr2R	20873977	20874587	FBgn0035087_chr2R_20873977_stage_14	12
chrX	12473024	12473348	FBgn0030398_chrX_12473024_stage_11	12
chr3R	11076105	11076275	FBgn0051344_chr3R_11076105_stage_14	12
chr3R	15847596	15847794	FBgn0038755_chr3R_15847596_stage_5	12
chr2R	19858289	19858868	FBgn0019948_chr2R_19858289_stage_10	12
chr2L	13229386	13229519	FBgn0032495_chr2L_13229386_stage_5	12
chr3R	15847645	15847827	FBgn0038755_chr3R_15847645_stage_9	12
chrX	3379970	3380125	FBgn0029662_chrX_3379970_stage_9	12
chr3R	822302	822720	FBgn0250839_chr3R_822302_stage_11	12
chr2L	13220164	13220376	FBgn0032495_chr2L_13220164_stage_10	12
chr3L	10848401	10849033	FBgn0036104_chr3L_10848401_stage_10	12
chr2R	3034325	3034753	FBgn0024294_chr2R_3034325_stage_11	12
chr3L	4230265	4230416	FBgn0035513_chr3L_4230265_stage_10	12
chr2R	15047780	15048219	FBgn0034417_chr2R_15047780_stage_10	12
chrX	11032271	11032403	FBgn0010391_chrX_11032271_stage_10	12
chr3L	10848354	10849014	FBgn0036104_chr3L_10848354_stage_9	12
chrX	11933551	11934462	FBgn0052656_chrX_11933551_stage_14	12
chrX	1126707	1126845	FBgn0040360_chrX_1126707_stage_10	12
chr3R	20541958	20542597	FBgn0015591_chr3R_20541958_stage_9	12
chrX	11048661	11048814	FBgn0010391_chrX_11048661_stage_5	12
chrX	701071	701235	FBgn0086368_chrX_701071_stage_5	12
chr3L	733540	733927	FBgn0035154_chr3L_733540_stage_14	12
chr3L	8182317	8182616	FBgn0035844_chr3L_8182317_stage_10	12
chrX	18542461	18542833	FBgn0030941_chrX_18542461_stage_10	12
chr3L	8182317	8182616	FBgn0035859_chr3L_8182317_stage_10	12
chr3L	10867030	10867359	FBgn0036104_chr3L_10867030_stage_10	12
chr3R	9573216	9573520	FBgn0038180_chr3R_9573216_stage_10	12
chrX	6669518	6669810	FBgn0003390_chrX_6669518_stage_11	12
chrX	12473023	12473346	FBgn0030398_chrX_12473023_stage_5	12
chrX	6696609	6697079	FBgn0003390_chrX_6696609_stage_11	12
chrX	21221666	21221943	FBgn0011710_chrX_21221666_stage_14	12
chr3L	8183052	8183241	FBgn0035844_chr3L_8183052_stage_9	12
chr3L	6096738	6096904	FBgn0035676_chr3L_6096738_stage_10	12
chr3L	6061472	6061687	FBgn0035676_chr3L_6061472_stage_5	12
chr2R	7782277	7782639	FBgn0033668_chr2R_7782277_stage_9	12
chr3L	5627270	5627636	FBgn0035620_chr3L_5627270_stage_14	12
chr3L	10845436	10845941	FBgn0036104_chr3L_10845436_stage_9	12
chr2R	8476947	8477420	FBgn0033753_chr2R_8476947_stage_14	12
chr3L	19837283	19837807	FBgn0036910_chr3L_19837283_stage_10	12
chr3L	8670815	8671133	FBgn0052029_chr3L_8670815_stage_10	12
chr3L	8183052	8183241	FBgn0035859_chr3L_8183052_stage_9	12
chr3R	1189168	1189523	FBgn0001311_chr3R_1189168_stage_14	12
chr3L	15097527	15097854	FBgn0036481_chr3L_15097527_stage_14	12
chr3R	9876208	9876774	FBgn0038198_chr3R_9876208_stage_14	11
chr3L	10837964	10838187	FBgn0036104_chr3L_10837964_stage_9	11
chr2R	2462403	2462995	FBgn0086655_chr2R_2462403_stage_9	11
chr3L	649175	649350	FBgn0035154_chr3L_649175_stage_10	11
chrX	5954608	5955318	FBgn0029843_chrX_5954608_stage_14	11
chr3R	4882212	4882421	FBgn0264075_chr3R_4882212_stage_5	11
chr3L	8096270	8096672	FBgn0035844_chr3L_8096270_stage_14	11
chr3L	20350061	20350464	FBgn0036975_chr3L_20350061_stage_10	11
chr2L	9760930	9761976	FBgn0032143_chr2L_9760930_stage_9	11
chr3R	9575135	9575389	FBgn0038180_chr3R_9575135_stage_10	11
chr3R	9876432	9876756	FBgn0038198_chr3R_9876432_stage_5	11
chrX	18539475	18539642	FBgn0030941_chrX_18539475_stage_14	11
chrX	1126672	1126898	FBgn0040360_chrX_1126672_stage_14	11
chr3R	5447942	5448510	FBgn0037720_chr3R_5447942_stage_5	11
chr2L	9758545	9758695	FBgn0032143_chr2L_9758545_stage_14	11
chr3L	4133896	4134152	FBgn0035499_chr3L_4133896_stage_10	11
chr3L	6096734	6097008	FBgn0035676_chr3L_6096734_stage_11	11
chr3L	12497723	12497866	FBgn0036294_chr3L_12497723_stage_10	11
chr3L	22705602	22706293	FBgn0037181_chr3L_22705602_stage_10	11
chr2L	9992518	9992803	FBgn0000180_chr2L_9992518_stage_5	11
chr3L	10863405	10863605	FBgn0036104_chr3L_10863405_stage_10	11
chr2R	2501545	2502171	FBgn0086655_chr2R_2501545_stage_10	11
chrX	18560072	18560369	FBgn0030941_chrX_18560072_stage_14	11
chr3L	10864393	10865258	FBgn0036104_chr3L_10864393_stage_10	11
chrX	1126554	1127562	FBgn0040360_chrX_1126554_stage_11	11
chr2R	19846760	19847189	FBgn0019948_chr2R_19846760_stage_10	11
chr3L	10840639	10840832	FBgn0036104_chr3L_10840639_stage_11	11
chr2L	9992582	9992701	FBgn0000180_chr2L_9992582_stage_10	11
chrX	8791201	8791420	FBgn0011661_chrX_8791201_stage_5	11
chr3L	20372570	20372877	FBgn0036975_chr3L_20372570_stage_10	11
chr3R	5377964	5378275	FBgn0037720_chr3R_5377964_stage_10	11
chr3L	373897	374210	FBgn0262139_chr3L_373897_stage_9	11
chr3R	14473529	14473845	FBgn0038638_chr3R_14473529_stage_9	11
chr2L	4614156	4614603	FBgn0053196_chr2L_4614156_stage_11	11
chr3L	21453264	21453557	FBgn0037083_chr3L_21453264_stage_9	11
chr2R	14303323	14303514	FBgn0063494_chr2R_14303323_stage_10	11
chr2R	14299913	14300011	FBgn0063494_chr2R_14299913_stage_14	11
chr3R	5378457	5378726	FBgn0037720_chr3R_5378457_stage_10	11
chr2L	11091579	11091872	FBgn0032345_chr2L_11091579_stage_5	11
chr2R	11399648	11399899	FBgn0034025_chr2R_11399648_stage_10	11
chr3R	9066146	9066533	FBgn0038132_chr3R_9066146_stage_14	11
chr3R	15394568	15394806	FBgn0260003_chr3R_15394568_stage_14	11
chr3R	5449600	5449786	FBgn0037720_chr3R_5449600_stage_10	11
chr3R	9911270	9911533	FBgn0038198_chr3R_9911270_stage_14	11
chr3R	5958814	5959148	FBgn0001321_chr3R_5958814_stage_11	11
chr2R	2404010	2404360	FBgn0086655_chr2R_2404010_stage_10	11
chr3L	12495855	12496113	FBgn0036294_chr3L_12495855_stage_5	11
chrX	11048649	11049224	FBgn0010391_chrX_11048649_stage_9	11
chrX	1095101	1095455	FBgn0040360_chrX_1095101_stage_10	11
chr2L	10058833	10059027	FBgn0027600_chr2L_10058833_stage_10	11
chr2R	16145775	16146025	FBgn0005655_chr2R_16145775_stage_10	11
chr2R	2536527	2537100	FBgn0086655_chr2R_2536527_stage_10	11
chr3L	12573383	12573554	FBgn0015904_chr3L_12573383_stage_5	11
chr3L	4143471	4143657	FBgn0035499_chr3L_4143471_stage_10	11
chr2R	6012240	6012547	FBgn0033495_chr2R_6012240_stage_14	11
chr2R	2502789	2503156	FBgn0086655_chr2R_2502789_stage_10	11
chrX	8757225	8757521	FBgn0011661_chrX_8757225_stage_14	11
chr3R	11090416	11090651	FBgn0051344_chr3R_11090416_stage_9	11
chrX	8802251	8802503	FBgn0011661_chrX_8802251_stage_9	11
chr2R	15043310	15043720	FBgn0034417_chr2R_15043310_stage_11	11
chr3L	10845430	10845817	FBgn0036104_chr3L_10845430_stage_5	11
chr3R	9066146	9066533	FBgn0040551_chr3R_9066146_stage_14	11
chr2R	2462281	2462954	FBgn0086655_chr2R_2462281_stage_11	11
chr3L	22706335	22706676	FBgn0037181_chr3L_22706335_stage_10	11
chr3R	25079586	25079869	FBgn0263236_chr3R_25079586_stage_14	11
chrX	16851609	16851892	FBgn0030805_chrX_16851609_stage_10	11
chr3R	4882235	4882452	FBgn0264075_chr3R_4882235_stage_9	11
chrX	1104918	1105586	FBgn0040360_chrX_1104918_stage_14	11
chrX	21268135	21268299	FBgn0011710_chrX_21268135_stage_10	11
chr2R	2486907	2487553	FBgn0086655_chr2R_2486907_stage_11	11
chr3R	19483494	19483748	FBgn0051145_chr3R_19483494_stage_14	11
chr3L	14732938	14733289	FBgn0259175_chr3L_14732938_stage_10	11
chr3R	4832350	4832611	FBgn0264075_chr3R_4832350_stage_10	11
chr3R	22285932	22286613	FBgn0263118_chr3R_22285932_stage_14	11
chr3R	15847439	15847718	FBgn0038755_chr3R_15847439_stage_10	11
chrX	16824711	16825015	FBgn0030805_chrX_16824711_stage_14	11
chr2L	19427887	19428152	FBgn0032785_chr2L_19427887_stage_10	11
chr3R	6654309	6654571	FBgn0037838_chr3R_6654309_stage_9	11
chrX	6698331	6698489	FBgn0003390_chrX_6698331_stage_11	11
chr2R	3058244	3058488	FBgn0024294_chr2R_3058244_stage_14	11
chr2R	2462281	2462925	FBgn0086655_chr2R_2462281_stage_14	11
chr2R	2502276	2502588	FBgn0086655_chr2R_2502276_stage_10	11
chr3R	9209401	9209632	FBgn0038149_chr3R_9209401_stage_10	11
chrX	21188360	21188525	FBgn0011710_chrX_21188360_stage_10	11
chr3R	4881092	4881395	FBgn0264075_chr3R_4881092_stage_14	11
chr3R	25041424	25041675	FBgn0263236_chr3R_25041424_stage_9	11
chrX	6669557	6669843	FBgn0003390_chrX_6669557_stage_9	11
chr2R	7869723	7870019	FBgn0033668_chr2R_7869723_stage_10	11
chr2R	6012220	6012633	FBgn0033495_chr2R_6012220_stage_10	11
chr3R	9911270	9911533	FBgn0038207_chr3R_9911270_stage_14	11
chrX	12476015	12476250	FBgn0030398_chrX_12476015_stage_10	11
chrX	1124419	1125011	FBgn0040360_chrX_1124419_stage_5	11
chrX	1104716	1105668	FBgn0040360_chrX_1104716_stage_10	11
chrX	17378540	17378741	FBgn0030841_chrX_17378540_stage_9	11
chr2R	8548009	8548631	FBgn0261673_chr2R_8548009_stage_11	11
chr3R	19492615	19492799	FBgn0051145_chr3R_19492615_stage_14	11
chr2L	4614158	4614592	FBgn0053196_chr2L_4614158_stage_10	11
chr3R	5958815	5959184	FBgn0001321_chr3R_5958815_stage_5	11
chr3L	20391393	20391535	FBgn0036975_chr3L_20391393_stage_14	11
chr3L	5605171	5605401	FBgn0035620_chr3L_5605171_stage_14	11
chr3R	25083604	25083979	FBgn0263236_chr3R_25083604_stage_11	11
chr3R	4810948	4811201	FBgn0264075_chr3R_4810948_stage_10	11
chr3L	22721595	22721846	FBgn0037181_chr3L_22721595_stage_10	11
chrX	18555426	18555645	FBgn0030941_chrX_18555426_stage_10	10
chr3L	21460819	21461001	FBgn0037083_chr3L_21460819_stage_9	10
chr3L	650626	651040	FBgn0035154_chr3L_650626_stage_10	10
chr3L	4221361	4221571	FBgn0035513_chr3L_4221361_stage_14	10
chr2L	1164664	1164826	FBgn0031307_chr2L_1164664_stage_10	10
chr2L	1117478	1117870	FBgn0031307_chr2L_1117478_stage_5	10
chrX	141299	141683	FBgn0024989_chrX_141299_stage_14	10
chr3R	22263907	22264176	FBgn0263118_chr3R_22263907_stage_14	10
chr3L	16550314	16550769	FBgn0026061_chr3L_16550314_stage_10	10
chrX	20112681	20113117	FBgn0031097_chrX_20112681_stage_10	10
chr2L	7826804	7826918	FBgn0031957_chr2L_7826804_stage_10	10
chr3R	11200132	11200391	FBgn0038321_chr3R_11200132_stage_11	10
chr2L	6450919	6451445	FBgn0259749_chr2L_6450919_stage_14	10
chr3L	373960	374180	FBgn0262139_chr3L_373960_stage_5	10
chrX	8786491	8786677	FBgn0011661_chrX_8786491_stage_14	10
chrX	16851514	16851867	FBgn0030805_chrX_16851514_stage_5	10
chr3R	20580142	20580415	FBgn0039217_chr3R_20580142_stage_9	10
chrX	20064507	20064738	FBgn0031097_chrX_20064507_stage_10	10
chr3R	11156637	11156905	FBgn0038321_chr3R_11156637_stage_10	10
chr3R	25083616	25084248	FBgn0263236_chr3R_25083616_stage_5	10
chrX	8802163	8802522	FBgn0011661_chrX_8802163_stage_10	10
chr2R	2540909	2541126	FBgn0086655_chr2R_2540909_stage_10	10
chr3R	9881612	9882057	FBgn0038198_chr3R_9881612_stage_14	10
chr3L	10849620	10849767	FBgn0036104_chr3L_10849620_stage_10	10
chrX	18550965	18551156	FBgn0030941_chrX_18550965_stage_10	10
chr3L	10845387	10846327	FBgn0036104_chr3L_10845387_stage_11	10
chr2R	8444242	8444705	FBgn0033753_chr2R_8444242_stage_10	10
chr2L	19465188	19465397	FBgn0032785_chr2L_19465188_stage_10	10
chr3R	15319739	15320069	FBgn0260003_chr3R_15319739_stage_5	10
chr3R	25046430	25046608	FBgn0263236_chr3R_25046430_stage_10	10
chr3L	10849159	10849493	FBgn0036104_chr3L_10849159_stage_11	10
chr2L	1115739	1115969	FBgn0031307_chr2L_1115739_stage_10	10
chr2R	11384720	11384899	FBgn0034025_chr2R_11384720_stage_14	10
chr3R	15336299	15336505	FBgn0260003_chr3R_15336299_stage_14	10
chr3L	16918697	16919031	FBgn0010352_chr3L_16918697_stage_10	10
chr3R	26016832	26017075	FBgn0039748_chr3R_26016832_stage_11	10
chr3L	12578808	12579332	FBgn0015904_chr3L_12578808_stage_10	10
chr3L	10851861	10852110	FBgn0036104_chr3L_10851861_stage_5	10
chr3R	17651442	17651848	FBgn0003867_chr3R_17651442_stage_5	10
chr2L	1130801	1131044	FBgn0031307_chr2L_1130801_stage_10	10
chr3R	4883427	4883668	FBgn0264075_chr3R_4883427_stage_10	10
chr3R	159276	159388	FBgn0027930_chr3R_159276_stage_10	10
chr3L	1229079	1229346	FBgn0035193_chr3L_1229079_stage_14	10
chr2L	10738024	10738273	FBgn0023496_chr2L_10738024_stage_10	10
chr3L	16550326	16550863	FBgn0026061_chr3L_16550326_stage_5	10
chr3L	12457584	12457850	FBgn0036294_chr3L_12457584_stage_10	10
chr3L	10851779	10852076	FBgn0036104_chr3L_10851779_stage_9	10
chr3L	12559281	12560011	FBgn0015904_chr3L_12559281_stage_5	10
chr3R	17651400	17651864	FBgn0003867_chr3R_17651400_stage_9	10
chr3R	4883360	4883653	FBgn0264075_chr3R_4883360_stage_5	10
chr3L	16578531	16578677	FBgn0026061_chr3L_16578531_stage_10	10
chr3R	26073454	26073667	FBgn0039756_chr3R_26073454_stage_5	10
chr2R	2494871	2495038	FBgn0086655_chr2R_2494871_stage_11	10
chrX	21226764	21227019	FBgn0011710_chrX_21226764_stage_10	10
chr2L	19464938	19465118	FBgn0032785_chr2L_19464938_stage_10	10
chr3R	4883336	4883676	FBgn0264075_chr3R_4883336_stage_9	10
chr3R	20580142	20580415	FBgn0015591_chr3R_20580142_stage_9	10
chr3R	9876383	9876808	FBgn0038198_chr3R_9876383_stage_9	10
chr2L	9992466	9992839	FBgn0000180_chr2L_9992466_stage_9	10
chrX	5936348	5936742	FBgn0029843_chrX_5936348_stage_10	10
chrX	20118713	20118888	FBgn0031097_chrX_20118713_stage_10	10
chr3R	11154851	11155201	FBgn0038321_chr3R_11154851_stage_10	10
chrX	1094781	1095301	FBgn0040360_chrX_1094781_stage_11	10
chr3L	733267	733882	FBgn0035154_chr3L_733267_stage_11	10
chr3R	9876368	9876789	FBgn0038198_chr3R_9876368_stage_11	10
chr2L	10661407	10661657	FBgn0023496_chr2L_10661407_stage_14	10
chr2L	1166510	1166827	FBgn0031307_chr2L_1166510_stage_11	10
chr3L	12514640	12514876	FBgn0036294_chr3L_12514640_stage_10	10
chr2L	1185078	1185352	FBgn0031307_chr2L_1185078_stage_9	10
chr2L	1741658	1741942	FBgn0011570_chr2L_1741658_stage_10	10
chr2L	20907151	20907545	FBgn0032899_chr2L_20907151_stage_14	10
chr2L	19431130	19431457	FBgn0032785_chr2L_19431130_stage_11	10
chrX	1117717	1118209	FBgn0040360_chrX_1117717_stage_5	10
chr3R	6671257	6671672	FBgn0037838_chr3R_6671257_stage_9	10
chr3R	25083614	25084228	FBgn0263236_chr3R_25083614_stage_10	10
chrX	11032405	11032598	FBgn0010391_chrX_11032405_stage_10	10
chr2L	1711022	1711229	FBgn0011570_chr2L_1711022_stage_10	10
chr2R	20895426	20895866	FBgn0035087_chr2R_20895426_stage_14	10
chr2R	20893681	20893980	FBgn0035087_chr2R_20893681_stage_5	10
chr2L	1159726	1160085	FBgn0031307_chr2L_1159726_stage_10	10
chrX	1123416	1123680	FBgn0040360_chrX_1123416_stage_11	10
chr3R	26016832	26017075	FBgn0039756_chr3R_26016832_stage_11	10
chrX	18522841	18523119	FBgn0030941_chrX_18522841_stage_10	10
chr2L	7818846	7819379	FBgn0031957_chr2L_7818846_stage_5	10
chrX	1123419	1123927	FBgn0040360_chrX_1123419_stage_14	10
#Cluster 7R
chrX	13702860	13703077	FBgn0261244_chrX_13702860_stage_9	16
chr2R	12531499	12531757	FBgn0034142_chr2R_12531499_stage_5	15
chr2L	4028852	4029100	FBgn0000547_chr2L_4028852_stage_10	15
chr3L	20375119	20375439	FBgn0001259_chr3L_20375119_stage_9	15
chr2L	4028769	4029096	FBgn0000547_chr2L_4028769_stage_5	15
chr2L	21250586	21251054	FBgn0261239_chr2L_21250586_stage_10	14
chr2L	4028764	4029124	FBgn0000547_chr2L_4028764_stage_9	14
chrX	16267364	16267586	FBgn0030749_chrX_16267364_stage_5	14
chr3R	124829	125001	FBgn0027930_chr3R_124829_stage_10	14
chr4	80589	81485	FBgn0004859_chr4_80589_stage_9	14
chrX	19053893	19054101	FBgn0261461_chrX_19053893_stage_9	14
chrX	2188309	2188445	FBgn0023529_chrX_2188309_stage_9	14
chr2L	22134714	22135018	FBgn0261802_chr2L_22134714_stage_10	14
chrX	13528778	13529064	FBgn0030505_chrX_13528778_stage_14	14
chrX	16267734	16268157	FBgn0030749_chrX_16267734_stage_9	14
chrX	19218206	19218343	FBgn0031011_chrX_19218206_stage_10	14
chr4	79474	80422	FBgn0004859_chr4_79474_stage_10	14
chr2R	1564512	1564795	FBgn0033032_chr2R_1564512_stage_10	14
chrX	13528780	13528928	FBgn0030505_chrX_13528780_stage_10	14
chr3L	130819	131625	FBgn0020386_chr3L_130819_stage_5	14
chr4	81054	81382	FBgn0004859_chr4_81054_stage_10	14
chr4	79028	80428	FBgn0004859_chr4_79028_stage_9	14
chr3L	8539799	8539920	FBgn0035909_chr3L_8539799_stage_10	14
chr4	89245	89673	FBgn0004859_chr4_89245_stage_14	14
chr2L	19425509	19425765	FBgn0032774_chr2L_19425509_stage_9	14
chr4	93736	94049	FBgn0004859_chr4_93736_stage_9	14
chr4	79465	80213	FBgn0004859_chr4_79465_stage_14	14
chrX	19137089	19137227	FBgn0031011_chrX_19137089_stage_9	14
chr3R	7694462	7694766	FBgn0037960_chr3R_7694462_stage_11	14
chrX	13528780	13529080	FBgn0030505_chrX_13528780_stage_11	14
chrX	13494475	13494821	FBgn0030505_chrX_13494475_stage_14	14
chr2R	1564512	1564795	FBgn0000099_chr2R_1564512_stage_10	14
chr2R	1580650	1581011	FBgn0033032_chr2R_1580650_stage_5	14
chr4	81180	81363	FBgn0004859_chr4_81180_stage_5	14
chrX	13528499	13529088	FBgn0030505_chrX_13528499_stage_5	14
chr2R	1580650	1581011	FBgn0000099_chr2R_1580650_stage_5	14
chr2R	11779570	11779880	FBgn0034045_chr2R_11779570_stage_5	14
chr2L	22144237	22144536	FBgn0261802_chr2L_22144237_stage_10	14
chrX	13528505	13529105	FBgn0030505_chrX_13528505_stage_9	14
chr3L	20375167	20375416	FBgn0001259_chr3L_20375167_stage_5	14
chr4	81191	81436	FBgn0004859_chr4_81191_stage_14	14
chr2L	22133039	22133352	FBgn0261802_chr2L_22133039_stage_9	14
chr4	90734	90931	FBgn0004859_chr4_90734_stage_11	14
chrX	16267330	16268211	FBgn0030749_chrX_16267330_stage_10	14
chrX	16267789	16268084	FBgn0030749_chrX_16267789_stage_11	14
chr2R	1564489	1564791	FBgn0000099_chr2R_1564489_stage_14	14
chr2L	8950584	8950829	FBgn0032082_chr2L_8950584_stage_9	14
chr4	80551	81522	FBgn0004859_chr4_80551_stage_11	14
chr4	79476	80144	FBgn0004859_chr4_79476_stage_11	14
chr2R	12499434	12499581	FBgn0034142_chr2R_12499434_stage_14	14
chr4	93681	94062	FBgn0004859_chr4_93681_stage_5	14
chr3L	1168444	1168805	FBgn0264272_chr3L_1168444_stage_11	14
chr3L	11677732	11678003	FBgn0036198_chr3L_11677732_stage_9	14
chrX	16267377	16267604	FBgn0030749_chrX_16267377_stage_9	14
chr3L	9504930	9505109	FBgn0261555_chr3L_9504930_stage_10	14
chrX	16277754	16278001	FBgn0030749_chrX_16277754_stage_9	14
chr2R	1564489	1564791	FBgn0033032_chr2R_1564489_stage_14	14
chr4	80737	80995	FBgn0004859_chr4_80737_stage_10	14
chr2R	1564468	1564824	FBgn0033032_chr2R_1564468_stage_11	14
chr2R	12531386	12531787	FBgn0034142_chr2R_12531386_stage_9	14
chrX	16277733	16277978	FBgn0030749_chrX_16277733_stage_5	14
chr2R	7526301	7526690	FBgn0033636_chr2R_7526301_stage_10	14
chr2R	1537944	1538190	FBgn0033032_chr2R_1537944_stage_9	14
chr2R	1564484	1564793	FBgn0000099_chr2R_1564484_stage_9	14
chr2L	21205417	21205610	FBgn0261239_chr2L_21205417_stage_9	14
chr2L	22133064	22133244	FBgn0261802_chr2L_22133064_stage_11	14
chr2L	8972990	8973290	FBgn0032082_chr2L_8972990_stage_9	14
chr2R	1564544	1564753	FBgn0000099_chr2R_1564544_stage_5	14
chr2R	1564484	1564793	FBgn0033032_chr2R_1564484_stage_9	14
chrX	7954572	7954775	FBgn0004657_chrX_7954572_stage_14	14
chrX	16277758	16277985	FBgn0030749_chrX_16277758_stage_11	14
chr3L	130853	131632	FBgn0020386_chr3L_130853_stage_9	14
chr4	90723	90882	FBgn0004859_chr4_90723_stage_10	14
chr2R	1564468	1564824	FBgn0000099_chr2R_1564468_stage_11	14
chr4	79430	80232	FBgn0004859_chr4_79430_stage_5	14
chr2L	21250628	21250999	FBgn0261239_chr2L_21250628_stage_9	14
chrX	9494245	9494533	FBgn0028327_chrX_9494245_stage_9	14
chrX	19404378	19404583	FBgn0027291_chrX_19404378_stage_9	14
chr2R	1564544	1564753	FBgn0033032_chr2R_1564544_stage_5	14
chr3R	13606782	13607272	FBgn0038545_chr3R_13606782_stage_14	14
chr2L	6836145	6836496	FBgn0015777_chr2L_6836145_stage_11	14
chr3R	7475999	7476138	FBgn0051363_chr3R_7475999_stage_10	14
chr3R	127370	127693	FBgn0027930_chr3R_127370_stage_5	14
chrX	8314101	8314376	FBgn0030038_chrX_8314101_stage_9	13
chrX	9478079	9478249	FBgn0001186_chrX_9478079_stage_9	13
chr2R	12531486	12531786	FBgn0034142_chr2R_12531486_stage_10	13
chr2R	1580537	1581031	FBgn0033032_chr2R_1580537_stage_10	13
chr2R	2813299	2813574	FBgn0028985_chr2R_2813299_stage_10	13
chr3R	13601114	13601430	FBgn0038545_chr3R_13601114_stage_5	13
chr2L	19378555	19378754	FBgn0032774_chr2L_19378555_stage_10	13
chrX	19102550	19102705	FBgn0261461_chrX_19102550_stage_9	13
chr3L	12089735	12089932	FBgn0041096_chr3L_12089735_stage_9	13
chr3R	18222698	18222866	FBgn0038947_chr3R_18222698_stage_10	13
chr3L	14596358	14596629	FBgn0003388_chr3L_14596358_stage_9	13
chr3L	7361384	7362026	FBgn0264303_chr3L_7361384_stage_11	13
chr2L	7281508	7281817	FBgn0010453_chr2L_7281508_stage_9	13
chr3L	14104523	14104907	FBgn0042630_chr3L_14104523_stage_9	13
chr3R	4894135	4894265	FBgn0010222_chr3R_4894135_stage_10	13
chr3L	19900987	19901180	FBgn0262518_chr3L_19900987_stage_9	13
chrX	18300502	18300798	FBgn0008635_chrX_18300502_stage_14	13
chrX	6909194	6909475	FBgn0004646_chrX_6909194_stage_11	13
chrX	19102063	19102207	FBgn0261461_chrX_19102063_stage_10	13
chrX	7940601	7940821	FBgn0004657_chrX_7940601_stage_5	13
chr2R	1581095	1581353	FBgn0000099_chr2R_1581095_stage_10	13
chr2L	7281502	7281813	FBgn0010453_chr2L_7281502_stage_5	13
chr2R	10018962	10019148	FBgn0033902_chr2R_10018962_stage_5	13
chr2L	8952801	8953024	FBgn0032082_chr2L_8952801_stage_10	13
chr3L	174070	174318	FBgn0020386_chr3L_174070_stage_9	13
chr3R	127297	128037	FBgn0027930_chr3R_127297_stage_9	13
chr2L	22133114	22133523	FBgn0261802_chr2L_22133114_stage_10	13
chr2L	8936464	8936921	FBgn0032082_chr2L_8936464_stage_9	13
chr3R	2532219	2532381	FBgn0262801_chr3R_2532219_stage_10	13
chr2L	22144190	22144548	FBgn0261802_chr2L_22144190_stage_14	13
chrX	1931753	1932198	FBgn0025627_chrX_1931753_stage_14	13
chr2R	11779613	11779870	FBgn0034045_chr2R_11779613_stage_9	13
chr2L	8936494	8936961	FBgn0032082_chr2L_8936494_stage_5	13
chr2R	1580629	1581204	FBgn0000099_chr2R_1580629_stage_14	13
chr3L	14104551	14104889	FBgn0042630_chr3L_14104551_stage_11	13
chr2L	22132982	22133325	FBgn0261802_chr2L_22132982_stage_5	13
chr3L	7361434	7361966	FBgn0264303_chr3L_7361434_stage_9	13
chr4	65273	65746	FBgn0004859_chr4_65273_stage_10	13
chr4	65282	65915	FBgn0004859_chr4_65282_stage_9	13
chrX	19218163	19218448	FBgn0031011_chrX_19218163_stage_9	13
chrX	5784752	5785004	FBgn0000042_chrX_5784752_stage_5	13
chr3L	14614603	14615018	FBgn0003388_chr3L_14614603_stage_9	13
chr2L	18327184	18327426	FBgn0000636_chr2L_18327184_stage_14	13
chr2R	1597304	1597853	FBgn0033032_chr2R_1597304_stage_9	13
chr3L	14614630	14614983	FBgn0003388_chr3L_14614630_stage_5	13
chrX	8310756	8311008	FBgn0030038_chrX_8310756_stage_9	13
chr3L	7361458	7361973	FBgn0264303_chr3L_7361458_stage_5	13
chr3L	7354041	7354283	FBgn0264303_chr3L_7354041_stage_10	13
chr2R	1640752	1641103	FBgn0000099_chr2R_1640752_stage_11	13
chr2R	20444465	20444820	FBgn0035016_chr2R_20444465_stage_10	13
chr3L	8518929	8519116	FBgn0035909_chr3L_8518929_stage_5	13
chr3R	20382554	20382793	FBgn0263490_chr3R_20382554_stage_10	13
chrX	19143574	19143823	FBgn0031011_chrX_19143574_stage_14	13
chr2L	7258151	7258452	FBgn0010453_chr2L_7258151_stage_11	13
chr3L	5571174	5571418	FBgn0010894_chr3L_5571174_stage_14	13
chr2L	4221155	4221653	FBgn0001075_chr2L_4221155_stage_10	13
chr4	65474	65618	FBgn0004859_chr4_65474_stage_11	13
chr2R	1580571	1581338	FBgn0033032_chr2R_1580571_stage_9	13
chrX	5494178	5494474	FBgn0263511_chrX_5494178_stage_14	13
chrX	19442499	19442621	FBgn0027291_chrX_19442499_stage_9	13
chr2L	6527102	6527270	FBgn0086357_chr2L_6527102_stage_9	13
chr3R	4775208	4775479	FBgn0262614_chr3R_4775208_stage_11	13
chrX	16322471	16322825	FBgn0030749_chrX_16322471_stage_5	13
chr2R	7520669	7521153	FBgn0033636_chr2R_7520669_stage_14	13
chr3R	7694465	7694849	FBgn0037960_chr3R_7694465_stage_9	13
chr2R	1640450	1641210	FBgn0000099_chr2R_1640450_stage_10	13
chr3L	14104479	14104864	FBgn0042630_chr3L_14104479_stage_10	13
chrX	19218172	19218435	FBgn0031011_chrX_19218172_stage_5	13
chr2R	1580556	1581340	FBgn0000099_chr2R_1580556_stage_11	13
chr3L	14571727	14572457	FBgn0003388_chr3L_14571727_stage_10	13
chr2L	4221170	4221582	FBgn0001075_chr2L_4221170_stage_5	13
chr2R	1580537	1581031	FBgn0000099_chr2R_1580537_stage_10	13
chr2R	20917186	20917580	FBgn0001147_chr2R_20917186_stage_10	13
chrX	9394890	9395256	FBgn0261260_chrX_9394890_stage_14	13
chr3R	25283737	25284046	FBgn0039665_chr3R_25283737_stage_5	13
chr2R	1581095	1581353	FBgn0033032_chr2R_1581095_stage_10	13
chr3L	20392002	20392297	FBgn0001259_chr3L_20392002_stage_10	13
[truncated: 11,195 more rows]
