# Supplementary material for: McEnhancer: predicting gene expression via semi-supervised assignment of enhancers to target genes
Source: Genome Biol. 2017 Oct 26;18:199. doi: 10.1186/s13059-017-1316-x (PMC5657048; doi:10.1186/s13059-017-1316-x)
Supplement: Supplementary file 4 — TF motifs enriched in predicted DHSs. This table shows enriched PWMs in predicted DHSs for each cluster using the AME motif enrichment algorithm. (XLSX 28 kb) [file 13059_2017_1316_MOESM4_ESM.xlsx]

## Sheet: AME_both_unique_filtered_remove
Motif_ID	Gene_name	Gene_symbol	FBgn	secondary_ID	symbol_synonyms	cluster	ame_pvalue	kmer	TF is a unique motif match?	offset	Tomtom_pvalue	Tomtom_Evalue	Tomtom_qvalue	minoverlap	overlapString	overlappedSeq	orientaiton	lmCoeef	zscore
OTF0473.1	CG31670	CG31670	FBgn0031375	FBgn0051670	CG7312 , erm , CG31670 , dfezl , dFezf	27	0.00143	AAAGG	no	0	0.00451796	0.0903592	0.180718	5	AAATGCGCAAC	AAAGG	+	1500.05	1.84326
OTF0473.1	CG31670	CG31670	FBgn0031375	FBgn0051670	CG7312 , erm , CG31670 , dfezl , dFezf	25	0.000388	AAAGG	no	0	0.00507646	0.101529	0.203059	5	AAATGCGCAAC	AAAGG	+	2673.16	3.83502
OTF0027.1	Sox14	Sox14	FBgn0005612	FBgn0034949	CG3090 , CG17263 , DSox14 , SOXC , SOX60B , SOX14 , Dsox-14 , DSox60B , DSox-14 , Sox14 , sox14	25	7.94e-24	AAAGG	no	-2	0.0141917	0.283834	0.283834	5	CTCCTTTGTCC	CCTTT	-	2673.16	3.83502
OTF0027.1	Sox14	Sox14	FBgn0005612	FBgn0034949	CG3090 , CG17263 , DSox14 , SOXC , SOX60B , SOX14 , Dsox-14 , DSox60B , DSox-14 , Sox14 , sox14	27	0.0001572	AAAGG	no	-2	0.0130062	0.260124	0.260124	5	CTCCTTTGTCC	CCTTT	-	1500.05	1.84326
OTF0356.1	tinman	tin	FBgn0004110	FBgn0002850 , FBgn0002944	Tin , tin/NK4 , NK-4 , NK4 , HOX , DROHOXHK4 , DmNK-4 , NK4/msh-2 , NK-4/msh-2 , msh-2 , msh2 , CG7895 , tin , DROHOXNK4 , TIN , NKX2.5	25	0.000595	AAGGG	no	-4	0.00878077	0.175615	0.351231	5	TCTCAAGTGGC	AAGGG	+	1216.87	1.61617
OTF0240.1	nautilus	nau	FBgn0000137	-	Ase , EG:165H7.2 , CG3258 , T1 , T8 , AS-T8 , as-T8 , AS-C T8ase , AS-C T8 , ascT8 , T1a , sc/T8 , ASC , ase , T1A , bHLHc28	25	4e-07	ACAGG	no	-1	0.00430855	0.0861709	0.172342	5	ACCTGTC	CCTGT	-	2634.91	3.77675
OTF0049.1	asense	ase	FBgn0002922	-	MyoD , MYOD , Dmyd , Mdrf , CG10250 , nau , NAU , Nau	6	1.52e-07	ACAGG	no	-2	0.0179898	0.359795	0.359795	5	CACCTGC	CCTGT	-	573.948	2.44
OTF0322.1	net	net	FBgn0002931	FBgn0031215	CG11450 , Shout , Group IId , shout , net , bHLHc42	6	0.000718	ACAGG	no	-4	0.0199649	0.399298	0.399298	5	ACCACCTGT	CCTGT	-	573.948	2.44
TACCAA40NTTA_KK_GTGAGGTGGT_m1_c4_short	YL-1	YL-1	FBgn0032321	-	dYL-1 , CG4621 , YL-1 , dYL1	14	3.27e-05	ACCTC	yes	-2	0.00968246	0.193649	0.387298	5	GTGAGGTGGT	GAGGT	-	788.819	2.10915
OTF0048.1	achaete	ac	FBgn0000022	-	ac , Hw , Ac , EG:125H10.3 , CG3796 , 990 E5 F1 , T5 , AS-C T5 , AS-C T5ac , ascT5 , sc/T5 , ASC , AC , AS-C	19	7.79e-23	AGCTG	no	-2	0.0203183	0.406365	0.406365	5	ACACCTGC	AGCTG	+	757.246	1.98171
OTF0049.1	asense	ase	FBgn0000137	-	Ase , EG:165H7.2 , CG3258 , T1 , T8 , AS-T8 , as-T8 , AS-C T8ase , AS-C T8 , ascT8 , T1a , sc/T8 , ASC , ase , T1A , bHLHc28	19	6.23e-18	AGCTG	no	-1	0.0120699	0.241398	0.241398	5	CACCTGC	AGCTG	+	757.246	1.98171
TAGGTG20NTGT_KG_NNGTCAGCTGACNN_m1_c3_short	nautilus	nau	FBgn0002922	-	MyoD , MYOD , Dmyd , Mdrf , CG10250 , nau , NAU , Nau	19	0.00012	AGCTG	no	-5	0.00375723	0.0751447	0.0751447	5	GCGACAGCTGTCGC	AGCTG	+	757.246	1.98171
OTF0322.1	net	net	FBgn0002931	FBgn0031215	CG11450 , Shout , Group IId , shout , net , bHLHc42	19	7.18e-19	AGCTG	no	-3	0.0135902	0.271803	0.271803	5	ACCACCTGT	AGCTG	+	757.246	1.98171
OTF0512.1	snail	sna	FBgn0003448	FBgn0016654	sna , sn , BG:DS01845.1 , l(2)35Db , l(2)br28 , l35Db , br28 , l(3)br28 , CG3956 , snail , Sna , Sco , SNA , br29 , l(2)br29 , SNAIL	19	1.13e-14	AGCTG	no	0	0.0154636	0.309271	0.487784	5	CAGGTG	CAGCT	-	757.246	1.98171
OTF0050.1	atonal	ato	FBgn0010433	-	ATO , ato1 , CG7508 , ato , At , Ato , bHLHa10 , ato[Dm]	19	2.28e-07	AGCTG	no	-2	0.0195031	0.390062	0.390062	5	CCACCTGTCAC	AGCTG	+	757.246	1.98171
OTF0463.1	Fer1	Fer1	FBgn0037475	FBgn0037476 , FBgn0053323 , FBgn0063658	CG10066 , CG33323 , BcDNA:RH30329 , CG14611 , Fer1 , bHLHa30 , fer1	19	1.26e-11	AGCTG	no	-3	0.00903114	0.180623	0.180623	5	AACACCTGACA	AGCTG	+	757.246	1.98171
TGAACT40NAAG_KN_TCCCNCRGGA_m1_c3_short	CG12769	CG12769	FBgn0033252	-	CG12769	25	5.36e-06	AGGGA	yes	0	0.00740016	0.148003	0.190816	5	TCCCACAGGA	TCCCT	-	1535	2.10088
TCTGCA40NATA_KY_NACCCCCCRCGNN_m1_c3_short	sugarbabe	sug	FBgn0033782	-	CG3850 , sug	15	0.000673	AGGGG	yes	-2	0.035986	0.71972	0.479813	5	GACCCCCCACGAA	CCCCT	-	3466.64	5.38881
OTF0048.1	achaete	ac	FBgn0000022	-	ac , Hw , Ac , EG:125H10.3 , CG3796 , 990 E5 F1 , T5 , AS-C T5 , AS-C T5ac , ascT5 , sc/T5 , ASC , AC , AS-C	6	1.58e-06	AGGTG	no	-1	0.00401866	0.0803732	0.160746	5	ACACCTGC	CACCT	-	569.145	2.42039
OTF0046.1	lethal of scute	l(1)sc	FBgn0002561	-	L'Sc , L'sc , l'sc , T3 , EG:198A6.2 , CG3839 , AS-T3 , lsc , ASC-T3 , AS-C T3 , ascT3 , sc/T3 , l-sc , l(1)1Ba , l(1)sc , L(1)sc , bHLHc28 , l[1]sc	6	0.00108	AGGTG	no	-2	0.00401866	0.0803732	0.160746	5	GCAGGTG	AGGTG	+	569.145	2.42039
OTF0512.2	snail	sna	FBgn0003448	FBgn0016654	sna , sn , BG:DS01845.1 , l(2)35Db , l(2)br28 , l35Db , br28 , l(3)br28 , CG3956 , snail , Sna , Sco , SNA , br29 , l(2)br29 , SNAIL	6	2.19e-05	AGGTG	no	-6	0.00401866	0.0803732	0.120439	5	GGTAACAGGTG	AGGTG	+	569.145	2.42039
OTF0491.1	CG17181	CG17181	FBgn0035144	-	CG17181 , Kah , kah	6	0.00383	AGGTG	no	-2	0.00401866	0.0803732	0.120439	5	ACCACCTGT	CACCT	-	569.145	2.42039
TGCAGT40NAAG_KK_NNCAGCTGNN_m1_c4_short	Fer1	Fer1	FBgn0037475	FBgn0037476 , FBgn0053323 , FBgn0063658	CG10066 , CG33323 , BcDNA:RH30329 , CG14611 , Fer1 , bHLHa30 , fer1	6	6.45e-05	AGGTG	no	-2	0.00602395	0.120479	0.240958	5	GTCAGCTGAC	CACCT	-	569.145	2.42039
TAAGCG20NCGA_KH_NTAATCCN_m1_c2_short	Ptx1	Ptx1	FBgn0020912	-	Ptx , ptx1 , D-Ptx1 , CG1447 , Ptx1	25	5.98e-08	ATCCT	yes	-3	0.0427571	0.855143	0.427572	5	TTAATCCC	ATCCT	+	2800.74	4.02941
TGTCTG40NAGG_KK_NGTTRCCATGGYAACN_m2_c2_short	Rfx	Rfx	FBgn0020379	-	dRFX , rfx , RFX , dRfx , CG6312 , Rfx	26	0.00271	ATGGA	yes	-7	0.0459481	0.918963	0.459481	5	CGTTGCCATGGCAACG	ATGGA	+	1358.01	2.47473
TTCTAC40NCGA_KL_NAAGGTCRN_m1_c2_short	Hormone receptor-like in 39	Hr39	FBgn0035849	-	dERR , CG7404 , ERR , NR3B4 , Derr	23	0.000132	CAAGG	no	0	0.001435	0.0287001	0.0574002	5	CAAGGTCAT	CAAGG	+	2905.72	4.99267
TGATCA40NAGG_KL_NNAAGGTCAN_m1_c2_short	estrogen-related receptor	ERR	FBgn0261239	FBgn0010229 , FBgn0014175 , FBgn0013458 , FBgn0026243	DHR39 , Hr39 , HR39 , CG8676 , i70 , EP(2)2490 , DHR30 , FTZ-F1B , DHR39/Ftz-F1beta , NR5B1 , dFTZ-F1beta , ftz-F1beta , ftz-f1beta , FTZ-F1beta , betaFTZ-E1 , fs(2)neo8 , fs(2)04443	16	5.15e-05	CAAGG	no	-1	0.00387204	0.0774407	0.154881	5	TCAAGGTCAT	CAAGG	+	885.544	2.54506
OTF0333.1	CG33557	CG33557	FBgn0053557	FBgn0040938	CG12648 , CG33557	13	0.00157	CACAT	yes	-1	0.00466522	0.0933044	0.186609	5	CCAGATGGCACGGACACAA	CACAT	+	1521.24	2.74164
OTF0248.1	pebbled	peb	FBgn0003053	FBgn0001209 , FBgn0019888	hnt , Hnt , Hind , HNT , CG12212 , EP55 , hnd , PEB , anon-4Cg , EG:66A1.1 , peb , Peb , Hin	23	0.00128	CATCC	yes	-2	0.00327164	0.0654328	0.130866	5	AGCATCC	CATCC	+	1718.25	2.88058
TAAATT40NCTG_KK_NATGCKGGNNCCMGCATN_m2_c3_short	gcm2	gcm2	FBgn0019809	FBgn0032133	dGCM2 , CG3858 , gcm2 , Gcm2 , FBgn0019809 , GCM-2	16	5.33e-06	CCAGC	yes	-3	0.00748901	0.14978	0.29956	5	TATGCTGGTACCAGCATG	GCTGG	-	1857	5.50322
OTF0416.2	tramtrack	ttk	FBgn0003870	FBgn0011319 , FBgn0011402 , FBgn0011681 , FBgn0039865 , FBgn0039866	ttk , Ttk , tramtrak , ttk69 , twk , CG1856 , ttkp69 , TTK88 , CG11558 , E(yan)100D , FTZ-F2 , oss , Ttk69 , ftzf2/ttk , clone 2.9 , 5311 , 5125 , 3540 , 1418/06 , 1396/14 , 1372/08 , 1325/15 , 1281/04 , 1260/10 , 1209/10 , 1209/05 , 1184/16 , 1119/04 , 1049/07 , 0702/07 , 0438/31 , 0250/25 , 0037/17 , ttk/FTZ-F2 , osn , ovs , l(3)j7B8 , l(3)j2A1 , l(3)02667 , ftz-f2 , anon-EST:Liang-2.9 , Ttk88 …	19	1.52e-16	CCAGG	no	-1	0.0466699	0.933398	0.403391	5	GCCAGGACCTT	CCAGG	+	1104.85	2.89791
OTF0037.1	abrupt	ab	FBgn0264442	FBgn0259750 , FBgn0259599 , FBgn0000011 , FBgn0013436 , FBgn0022233 , FBgn0052830	ab , CG43860 , B2149 , CG4807 , clu , ptd , l(2)k02807 , Ab , CG32830	16	8.15e-16	CCAGG	no	-6	0.00510527	0.102105	0.204211	5	CCCACGCCAGGACCCATTAAAAA	CCAGG	+	796.954	2.27529
TTGTTC40NAAG_KK_NRTCATTANN_m1_c3_short	Deformed	Dfd	FBgn0000439	-	Dfd , DmDfd , dfd , EbR11 , l(3)84Ae , CG2189 , BG:DS00276.5 , DFD	25	1.24e-07	CCATT	no	-2	0.0103374	0.206747	0.413494	5	CATCATTAGG	CCATT	+	2510.75	3.58756
TTAGGG20NTA_KD_NNTAATYGATTANN_m1_c2_short	gooseberry	gsb	FBgn0001148	-	CG3388 , gsb-d , Gsb-d , gsbd , BSH9 , l(2)01155 , GSB-D , gsb-2 , gsb-distal , gsbBSH9 , BSH-9 , l(2)gsb , BSH9c2 , gsb , Gsb	25	0.00213	CCATT	no	-3	0.0173354	0.346708	0.466945	5	GGTAATTGATTATG	AATGG	-	2510.75	3.58756
TACGGA20NCG_KA_TAATCRATTA_m1_c5_short	paired	prd	FBgn0003145	-	prd , Prd , pr , CG6716 , PRD	25	0.00953	CCATT	no	-4	0.0191247	0.382494	0.46175	5	TAATCGATTA	CCATT	+	2510.75	3.58756
OTF0509.1	Sex combs reduced	Scr	FBgn0003339	FBgn0002844	Scr , scr , SCR , Msc , l(3)84Af , CG1030 , BG:DS07876.2 , DmScr	25	9.86e-07	CCATT	no	-4	0.0120356	0.240713	0.481425	5	CGTTAATGA	AATGG	-	2510.75	3.58756
OTF0272.1	tailup	tup	FBgn0003896	FBgn0002017 , FBgn0015395	Isl , CG10619 , isl , islet , l(2)E41 , l(2)37Aa , tup , Tup , Islet , TUP	25	0.000937	CCATT	no	-3	0.00398359	0.0796717	0.159343	5	CTTAATTG	AATGG	-	2510.75	3.58756
TTATGT20NTA_KH_NTMATTAN_m1_c3_short	zerknullt	zen	FBgn0004053	FBgn0013967 , FBgn0019915	ZEN VRE , zen1 , z1 , l(3)84Ad , CG1046 , BG:DS00276.9 , zen , Zen , ZEN , dm-zen	25	0.00224	CCATT	no	-1	0.0102856	0.205712	0.411425	5	GTCATTAG	CCATT	+	2510.75	3.58756
OTF0284.1	CG13424	CG13424	FBgn0034520	-	CG13424 , lms	25	0.000376	CCATT	no	-3	0.0102856	0.205712	0.411425	5	ATTAATTG	AATGG	-	2510.75	3.58756
TTGACC20NCAT_KG_NNNACCGAACANN_m1_c4_short	Sox102F	Sox102F	FBgn0039938	FBgn0043567	CG11153 , Sox D , SOXD , SOX102D , SoxD , Sox102D , Sox102F	25	0.000442	CCGAA	yes	-4	0.00580099	0.11602	0.23204	5	ACCACCGAACAAT	CCGAA	+	3328.16	4.83299
TAGTGG20NGTT_KG_NGCTACCGGTAGCN_m1_c4_short	odd skipped	odd	FBgn0002985	FBgn0010502	odd , ODD , CG3851 , Odd , l(2)01863 , ods	26	9.41e-07	CTACC	no	-2	0.00429489	0.0858977	0.171795	5	TGCTACCGGTAGCA	CTACC	+	1587.38	2.94638
OTF0028.2	serpent	srp	FBgn0003507	FBgn0010376 , FBgn0010753 , FBgn0011478	CG3992 , Srp , GATA , dGATAb , ABF , GATAb , DmGATAb , l(3)01549 , A7.1 , spt , l(3)neo45 , l(3)89B2 , abf , Abf , srp , SRP , srpD	26	0.00795	CTACC	no	-5	0.0103675	0.20735	0.414699	5	CTATCGGTAGA	GGTAG	-	1587.38	2.94638
OTF0367.1	zelda	zld	FBgn0259789	FBgn0028317 , FBgn0031071 , FBgn0040186 , FBgn0027202 , FBgn0043370	Zld , CG12701 , l(1)G0353 , zld , l(1)G0225 , l(1)G0427 , EP1344 , vfl , Vfl , ZLD , VFL , Zelda , zelda	26	2.13e-09	CTACC	no	-6	0.00560709	0.112142	0.224284	5	GTGGCAGGTAGG	GGTAG	-	1587.38	2.94638
OTF0367.1	zelda	zld	FBgn0259789	FBgn0028317 , FBgn0031071 , FBgn0040186 , FBgn0027202 , FBgn0043370	Zld , CG12701 , l(1)G0353 , zld , l(1)G0225 , l(1)G0427 , EP1344 , vfl , Vfl , ZLD , VFL , Zelda , zelda	25	1.3e-10	CTACC	no	-6	0.00580099	0.11602	0.23204	5	GTGGCAGGTAGG	GGTAG	-	2138.42	3.02027
OTF0398.1	clockwork orange	cwo	FBgn0259938	FBgn0259894 , FBgn0016941 , FBgn0011718 , FBgn0037813	cwo , CG17100 , AAF24476.1 , GM05287 , bHLHe49 , mel_cwo , CWO , Cwo , dcwo	16	0.00157	CTCGT	yes	-2	0.0112943	0.225887	0.451773	5	GTCACGTGACCA	CTCGT	+	1425.96	4.19068
TAAGCG20NCGA_KH_NTAATCCN_m1_c2_short	Ptx1	Ptx1	FBgn0020912	-	Ptx , ptx1 , D-Ptx1 , CG1447 , Ptx1	26	0.00013	GAATC	yes	-1	0.0251524	0.503048	0.435468	5	TTAATCCC	GAATC	+	1469.38	2.70374
TACCAA40NTTA_KK_GGTGGTCGCG_m1_c4_short	YL-1	YL-1	FBgn0032321	-	dYL-1 , CG4621 , YL-1 , dYL1	23	2.47e-10	GACCA	yes	-2	0.00793647	0.158729	0.317459	5	GGTGGTCGCG	TGGTC	-	1516.31	2.52141
TCCGGG40NCTC_KN_NAGNGAAAGTGAN_m1_c2_short	Blimp-1	Blimp-1	FBgn0035625	-	CG5249 , Blimp-1 , dBlimp-1 , blimp-1 , dBlimp1 , BLIMP-1	15	0.000144	GAGAG	yes	-4	0.00666251	0.13325	0.266501	5	AAGTGAAAGTGAA	GAGAG	+	1286.69	2.01898
TTGCCG20NTA_KD_NNNTAATCCNN_m1_c2_short	bicoid	bcd	FBgn0000166	FBgn0040059 , FBgn0014130 , FBgn0014131 , FBgn0015909 , FBgn0015910 , FBgn0015911 , FBgn0015912	bcd , BCD , Bcd , bic , prd4 , mum , CG1034 , BG:DS00276.7 , bicoid , Bicoid	26	2.17e-07	GAGAT	yes	-5	0.0502221	1.00444	0.401777	5	CCCTAATCCCC	ATCTC	-	1422.05	2.60642
TATTTG40NCCA_KL_WRGCGCCAGGCGCYW_m2_c3_short	brinker	brk	FBgn0024250	FBtr0071048 , FBpp0071007	brk , Brk , CG9653 , ssg-1 , Dm brk , BRK	23	2.49e-11	GCGCC	yes	-2	0.0229552	0.459104	0.459104	5	TGGCGCCAGGCGCCA	GCGCC	+	1524.64	2.53622
TGCAAA40NGAA_KU_NNNTGCTGACKCAGCANNN_m2_c3_short	traffic jam	tj	FBgn0000964	FBgn0020276 , FBgn0032786	maf-L , CG10034 , Dmaf , PL3 , maf1 , fs(2)eoPL3 , fs(2)eo2 , fs(2)eo-B , tj , Tj , TJ , DM13	19	0.000689	GCTCA	no	-4	0.00902968	0.180594	0.361187	5	AATTGCTGACTCAGCATTT	GCTCA	+	761.912	1.99401
OTF0315.1	twin of eyeless	toy	FBgn0019650	FBgn0004523	twin of eyeless , Toy , l(4)102CDg , l(4)8 , CG11186 , toy , Pax-6 , TOY	15	0.02599	GCTCA	yes	-3	0.00215657	0.0431315	0.086263	5	CCCCTCACTCA	CTCAC	-	1453.01	2.27608
TTGCCG20NTA_KD_NNNTAATCCNN_m1_c2_short	bicoid	bcd	FBgn0000166	FBgn0040059 , FBgn0014130 , FBgn0014131 , FBgn0015909 , FBgn0015910 , FBgn0015911 , FBgn0015912	bcd , BCD , Bcd , bic , prd4 , mum , CG1034 , BG:DS00276.7 , bicoid , Bicoid	25	9.01e-11	GGATT	yes	-4	0.00253907	0.0507813	0.101563	5	CCCTAATCCCC	AATCC	-	7829.41	11.6912
TGATCC20NCTA_KI_GGGAANNNNNNNNNTTCCC_m1_c2_short	Dorsal-related immunity factor	Dif	FBgn0011274	-	Dif , dif , DIF , CG6794 , 6794	25	0.000253	GGGAA	no	-14	0.0021566	0.043132	0.0861709	5	GGGAAAAATATTTTTTCCC	TTCCC	-	3819.67	5.58189
OTF0107.1	Dorsal	dl	FBgn0260632	FBgn0000462 , FBgn0025325 , FBgn0260285	dl , Dl , CG6667 , dL , fs(2)k10816 , anon-EST:GressD7 , mat(2)dorsal , DL , GSd447 , d; , Dorsal , Dor , NFkappaB , dorsal	25	6.62e-14	GGGAA	no	0	0.0119456	0.238913	0.477826	5	GGGAAAATCC	GGGAA	+	3819.67	5.58189
TGACGA20NGCA_KI_NAAAGGGTTAAN_m1_c2_short	Kruppel	Kr	FBgn0001325	FBgn0001251 , FBgn0015732	Kr , kr , CG3340 , If , Kruppel , Dm-Kr , KR	25	1.24e-07	GGGAT	no	-4	0.0283972	0.567944	0.283972	5	GAAAGGGTTAAA	GGGAT	+	3772.72	5.51035
OTF0006.1	schnurri	shn	FBgn0003396	FBgn0010584 , FBgn0013727 , FBgn0043359	schnurri , shn , CG7734 , Shn , quo , l(2)04738 , SD06302 , EP(2)2359 , EP2359 , BEST:SD06302 , SHN , Schnurri	26	9.66e-14	GGGAT	no	-4	0.00822632	0.164526	0.164526	5	GGGAATCCCC	ATCCC	-	2734.32	5.30469
TATATT40NTGC_KK_NTAATCCN_m1_c2_short	ocelliless	oc	FBgn0004102	FBgn0002979 , FBgn0003021	otd , Otx , Otd , uvi , ort , l(1)8Ac , l(1)7Ff , CG12154 , oc , Oc , ocelliless , orthodenticle	26	0.00465	GGGAT	no	-3	0.0272481	0.544962	0.464465	5	CTAATCCC	ATCCC	-	2734.32	5.30469
TCGATT40NTTG_KK_NWATTCCCNNGGGAATWN_m1_c3_short	knot	kn	FBgn0004102	FBgn0002979 , FBgn0003021	otd , Otx , Otd , uvi , ort , l(1)8Ac , l(1)7Ff , CG12154 , oc , Oc , ocelliless , orthodenticle	26	0.000626	GGGAT	no	-10	0.0196673	0.393346	0.393346	5	CAATTCCCTAGGGAATTC	GGGAT	+	2734.32	5.30469
OTF0242.1	klumpfuss	klu	FBgn0013469	FBgn0010931 , FBgn0010938	P09036 , l(3)10052 , l(3)09036 , CG12296 , klu , Klu , KLU	15	2.28e-09	GGGGG	no	-1	0.0119779	0.239558	0.479116	5	CGTGGGTGGGG	GGGGG	+	2117.08	3.30262
OTF0352.1	lame duck	lmd	FBgn0039039	FBgn0019860	minc , gfl , Lmd , CG4677 , K , anon-EST:CL2d4 , lmd , LMD	15	0.000823	GGGGG	no	-4	0.00527176	0.105435	0.21087	5	TGTGGGGGGTC	GGGGG	+	2117.08	3.30262
TACATC40NATA_KK_GCCACRCCCCCNN_m1_c2_short	cabut	cbt	FBgn0043364	FBgn0031259	cbt , CG4427 , EP2237 , EP(2)2237 , dTIEG , Cabot , cabut , Cabut	15	5.07e-09	GGGGG	no	-6	0.0105157	0.210315	0.420629	5	GCCACGCCCCCCT	CCCCC	-	2117.08	3.30262
TATATT40NTGC_KK_NTAATCCN_m1_c2_short	ocelliless	oc	FBgn0004102	FBgn0002979 , FBgn0003021	otd , Otx , Otd , uvi , ort , l(1)8Ac , l(1)7Ff , CG12154 , oc , Oc , ocelliless , orthodenticle	25	1.41e-07	GGGTT	no	-2	0.0357604	0.715208	0.476806	5	CTAATCCC	AACCC	-	5953.84	8.83357
TTGCTA20NTA_KI_NNACCCACCCYTAN_m1_c4_short	sequoia	seq	FBgn0028991	FBgn0002074 , FBgn0033803 , FBgn0033804 , FBgn0061357 , FBgn0064120	CG4055 , 49Fc , vr5 , l(2)49Fc , l(2)vr5 , CG17724b , CG4037 , CG32904 , seq , 2R5 , Seq	25	2.73e-10	GGGTT	no	-5	0.0238931	0.477863	0.477863	5	AAACCCACCCCTAA	AACCC	-	5953.84	8.83357
TTGCTC40NGAA_KK_NNGGATTRCAGCNN_m1_c3_short	CG7046	CG7046	FBgn0038979	FBgn0047326	BcDNA:AT28425 , CG7046 , tHMG2 , tHMG-2 , thmg-2	25	8.35e-06	GGGTT	no	-2	0.0311	0.622	0.414667	5	ATGGATTGCAGCAT	GGGTT	+	5953.84	8.83357
TATCGC20NGCG_KG_RTATCANNNRTATCN_m1_c3_short	sine oculis	so	FBgn0003460	FBgn0004392 , FBgn0004874	So , somda , Drl , mda , old , med , ami , CG11121 , so , SO , sine oculis , Sine oculis	18	0.00691	GTATC	yes	0	0.00651689	0.130338	0.223759	5	GTATCATAGGTATCA	GTATC	+	786.915	2.82325
OTF0202.1	traffic jam	tj	FBgn0000964	FBgn0020276 , FBgn0032786	maf-L , CG10034 , Dmaf , PL3 , maf1 , fs(2)eoPL3 , fs(2)eo2 , fs(2)eo-B , tj , Tj , TJ , DM13	6	0.0014	GTCAG	yes	-2	0.0102722	0.205444	0.410887	5	TGCTGACTCAGC	CTGAC	-	482.656	2.06727
OTF0165.1	eyeless	ey	FBgn0005558		Pax6, eye, l(4)33	15	2.19e-10	GTGAG	yes	-3	0.0283981	0.567962	0.359562	5	CCCACTCACTC	GCTCA	+	999.822	1.57552
OTF0165.1	eyeless	ey	FBgn0005558		Pax6, eye, l(4)33	13	7.37e-06	GTGAG	yes	-4	0.00584569	0.116914	0.116914	5	CCCACTCACTC	CTCAC	-	1040.68	1.88899
TTATGT20NTA_KD_AATACATAAC_m1_c3_short	CG4956	CG4956	FBgn0039370	-	CG4956	7	2.2e-08	TACAC	yes	-2	0.10236	2.04721	0.432763	5	AGTACATAAG	TACAC	+	819.318	1.52578
TGACTC20NTCA_KI_NTATGMWAATNN_m1_c2_short	nubbin	nub	FBgn0085424	FBgn0032438 , FBan0015488 , FBgn0002970 , FBan0006246 , FBgn0032440 , FBgn0004393	Pdm , pdm1 , nub , CG34395 , CG15489 , CG15488 , CG6246 , dOct1 , dPOU-19 , dPOU19 , pdm-1 , twn , POU33F1 , dPOU-19/pdm-1 , Oct-1 , pdm , Pdm-1 , Pdm1 , nb , PDM1 , Nub , Oct1 , Nb , PDM-1 , NUB	7	2.67e-05	TATGT	yes	-1	0.00816337	0.163267	0.326535	5	TTATGCAAATTA	TATGT	+	863.069	1.59941
Mef2	Myocyte Enhancing Factor 2	Mef2	FBgn0011656	FBgn0010437 , FBgn0019710 , FBgn0047353	MEF-2 , dmef2 , D-Mef2 , Dmef2 , mef2 , dMef2 , DMef2 , dMEF2 , DMEF2 , DMedf2 , Dmef , D-MEF2 , D-mef2 , MEF2 , SD04091 , mef-2 , mef , Dmef-2 , DMef-2 , Mef , DMEF-2 , C , 22.21 , BEST:SD04091 , CG1429 , l(2)46CFr , Mef2 , mb247 , Mef-2 , mef2c , dMEf2	18	4.19e-05	TATTT	no	-1	0.00120567	0.0241133	0.0482267	5	CTATTTTTGGA	TATTT	+	990.317	3.53823
TTATGT20NTA_KD_AATACATAAC_m1_c3_short	CG4956	CG4956	FBgn0039370	-	CG4956	18	1.18e-10	TATTT	no	-3	0.0441255	0.882509	0.441255	5	AGTACATAAG	AAATA	-	990.317	3.53823
OTF0006.1	schnurri	shn	FBgn0003396	FBgn0010584 , FBgn0013727 , FBgn0043359	schnurri , shn , CG7734 , Shn , quo , l(2)04738 , SD06302 , EP(2)2359 , EP2359 , BEST:SD06302 , SHN , Schnurri	25	1.63e-08	TCCCC	yes	-5	0.0133373	0.266746	0.133373	5	GGGAATCCCC	TCCCC	+	2456.57	3.50502
OTF0202.1	traffic jam	tj	FBgn0000964	FBgn0020276 , FBgn0032786	maf-L , CG10034 , Dmaf , PL3 , maf1 , fs(2)eoPL3 , fs(2)eo2 , fs(2)eo-B , tj , Tj , TJ , DM13	16	9.47e-16	TCCGC	yes	-1	0.0149477	0.298954	0.469026	5	TGCTGACTCAGC	GCGGA	-	1765.79	5.22549
TTTAAG40NAGC_KL_NACCGGAAGTN_m1_c4_short	Ets65A	Ets65A	FBgn0005658	FBgn0035681 , FBgn0040840	Ets , D-ets-3 , ETS3 , D-Ets-3 , ets65A , Ets3 , CG6882 , CG13294 , CG7018 , Ets65A	16	1.27e-13	TCCGG	yes	-2	0.00510527	0.102105	0.204211	5	GACCGGAAGTG	CCGGA	-	894.923	2.57362
OTF0059.1	Ets65A	Ets65A	FBgn0005658	FBgn0035681 , FBgn0040840	Ets , D-ets-3 , ETS3 , D-Ets-3 , ets65A , Ets3 , CG6882 , CG13294 , CG7018 , Ets65A	19	0.000596	TCCGT	yes	0	0.0109706	0.219413	0.438826	5	CCGGAAAT	ACGGA	-	1004.72	2.63399
OTF0037.1	abrupt	ab	FBgn0003870	FBgn0011319 , FBgn0011402 , FBgn0011681 , FBgn0039865 , FBgn0039866	ttk , Ttk , tramtrak , ttk69 , twk , CG1856 , ttkp69 , TTK88 , CG11558 , E(yan)100D , FTZ-F2 , oss , Ttk69 , ftzf2/ttk , clone 2.9 , 5311 , 5125 , 3540 , 1418/06 , 1396/14 , 1372/08 , 1325/15 , 1281/04 , 1260/10 , 1209/10 , 1209/05 , 1184/16 , 1119/04 , 1049/07 , 0702/07 , 0438/31 , 0250/25 , 0037/17 , ttk/FTZ-F2 , osn , ovs , l(3)j7B8 , l(3)j2A1 , l(3)02667 , ftz-f2 , anon-EST:Liang-2.9 , Ttk88 …	19	9.54e-27	TCCTG	no	-7	0.0064723	0.129446	0.129446	5	CCCACGCCAGGACCCATTAAAAA	CAGGA	-	515.261	1.34389
TGAACT40NAAG_KN_TCCCNCRGGA_m1_c3_short	CG12769	CG12769	FBgn0033252	-	CG12769	19	4.41e-13	TCCTG	no	-5	0.010207	0.204139	0.408279	5	TCCCACAGGA	CAGGA	-	515.261	1.34389
OTF0037.1	abrupt	ab	FBgn0264442	FBgn0259750 , FBgn0259599 , FBgn0000011 , FBgn0013436 , FBgn0022233 , FBgn0052830	ab , CG43860 , B2149 , CG4807 , clu , ptd , l(2)k02807 , Ab , CG32830	25	9.72e-18	TCCTG	no	-7	0.00525257	0.105051	0.210103	5	CCCACGCCAGGACCCATTAAAAA	CAGGA	-	1533.12	2.09801
OTF0416.2	tramtrack	ttk	FBgn0264442	FBgn0259750 , FBgn0259599 , FBgn0000011 , FBgn0013436 , FBgn0022233 , FBgn0052830	ab , CG43860 , B2149 , CG4807 , clu , ptd , l(2)k02807 , Ab , CG32830	25	1.66e-19	TCCTG	no	-2	0.00430855	0.0861709	0.172342	5	GCCAGGACCTT	CAGGA	-	1533.12	2.09801
OTF0478.1	Dorsocross2	Doc2	FBgn0035956	-	Dm-DOC2 , CG5187 , Doc2 , doc2 , Doc	13	0.000348	TGCAC	yes	0	0.0203741	0.407481	0.301795	5	TTCACACCT	TGCAC	+	2181.56	3.91325
OTF0247.1	vrille	vri	FBgn0016076	FBgn0001927 , FBgn0002670	jf23 , argo , mat(2)earlyRS32 , mat(2)ea-G , l(2)jf23 , l(2)25Db , CG14029 , vri , VRI , mel_vri , Vri , DM16	7	0.00488	TGTAA	yes	0	0.00816337	0.163267	0.326535	5	TTACGTAAC	TTACA	-	939.818	1.72858
OTF0193.1	broad	br	FBgn0283451	FBgn0000210 , FBgn0000801 , FBgn0001373 , FBgn0001374 , FBgn0001375 , FBgn0001644 , FBgn0001684 , FBgn0002964 , FBgn0003222 , FBgn0005389 , FBgn0005581 , FBgn0010011 , FBgn0026711 , FBgn0027219 , FBgn0027234 , FBgn0028290 , FBgn0028364 , FBgn0029583 , FBgn0029585 , FBgn0029586 , FBgn0029584	Z4 , br , CG11491 , BR-C , BrC , rbp , BR_C , BR-C Z1 , br-Z1 , br-Z3 , BR , 2Bc , nrp , npr , PP1 , BRC , BR-c , BrC-Z1 , br-C , EG:25D2.1 , EG:17A9.1 , EG:123F11.1 , l(1)G0284a , Br-C , CG11514 , CG11511 , BRC-Z1 , 2B5 , npr1 , ecs , nprl , l(1)2Bc , l(1)2Bab , Z3 , Z2 , Z1 , l(1)PP1 , uq , l(1)npr1 , rds , l(1)ESHS5 , l(1)2Bd , A18 , l(1)npr-1 , npr-1 , de12 , l(1)d norm-12 , l(1)pp-2 , l(1)pp…	5	2.08e-09	TTCTA	yes	-3	0.00497252	0.0994503	0.198901	5	AAATAGAA	TAGAA	-	351.126	1.64003
TCAATT20NTAA_KG_NNTGTTGTAAAYANN_m1_c3_short	sloppy paired 2	slp2	FBgn0004567	-	slp , Slp , Dmslp2 , FD7 , CG2939 , slp2 , FoxG , SLP , Slp2	7	0.000585	TTGTA	no	-4	0.0120356	0.240712	0.240712	5	TTTGTTGTAAACAAA	TTGTA	+	2000.38	3.51347
OTF0073.1	broad	br	FBgn0283451	FBgn0000210 , FBgn0000801 , FBgn0001373 , FBgn0001374 , FBgn0001375 , FBgn0001644 , FBgn0001684 , FBgn0002964 , FBgn0003222 , FBgn0005389 , FBgn0005581 , FBgn0010011 , FBgn0026711 , FBgn0027219 , FBgn0027234 , FBgn0028290 , FBgn0028364 , FBgn0029583 , FBgn0029585 , FBgn0029586 , FBgn0029584	Z4 , br , CG11491 , BR-C , BrC , rbp , BR_C , BR-C Z1 , br-Z1 , br-Z3 , BR , 2Bc , nrp , npr , PP1 , BRC , BR-c , BrC-Z1 , br-C , EG:25D2.1 , EG:17A9.1 , EG:123F11.1 , l(1)G0284a , Br-C , CG11514 , CG11511 , BRC-Z1 , 2B5 , npr1 , ecs , nprl , l(1)2Bc , l(1)2Bab , Z3 , Z2 , Z1 , l(1)PP1 , uq , l(1)npr1 , rds , l(1)ESHS5 , l(1)2Bd , A18 , l(1)npr-1 , npr-1 , de12 , l(1)d norm-12 , l(1)pp-2 , l(1)pp…	7	4.01e-08	TTGTA	no	-3	0.008048	0.16096	0.32192	5	AAATAGAA	TACAA	-	2000.38	3.51347
OTF0105.1	disconnected	disco	FBgn0000459	FBtr0074250 , FBpp0074028	disco , disc , CG9908 , Disco , DISCO	25	0.00387	TTGTC	no	-2	0.00729119	0.145824	0.291648	5	AATTGTCACCT	TTGTC	+	1764.98	2.45128
OTF0514.1	Sox15	Sox15	FBgn0005613	FBgn0024287 , FBgn0040750	CG8404 , Sox F , SOXF , SOX50E , SOX15 , Dsox-15 , SoxE , DSox-15 , CG13945 , Sox50E , Sox15 , SoxF	25	1.61e-10	TTGTC	yes	-1	0.0116109	0.232218	0.464435	5	AAACAATG	GACAA	-	1764.98	2.45128
