# Supplementary material for: McEnhancer: predicting gene expression via semi-supervised assignment of enhancers to target genes
Source: Genome Biol. 2017 Oct 26;18:199. doi: 10.1186/s13059-017-1316-x (PMC5657048; doi:10.1186/s13059-017-1316-x)
Supplement: Supplementary file 5 — Table showing McEnhancer validation of long-range interactions reported in REDfly. This table shows all long-range interactions reported in REDfly that overlap our DHSs, selecting only those that were assigned to genes in included in our analysis, but these genes are not the closest. Columns of this table are: CRMs coordinates from Redfly, their assigned genes, whether such gene is has unique or multiple expression pattern, closest genes, coordinated of McEnhancer predicted DHSs that overlap each CRM, and whether McEnhancer prediction is correct, and a comment in case the assigned genes are different. (XLSX 59 kb) [file 13059_2017_1316_MOESM5_ESM.xlsx]

## Sheet: Sheet1
	REDfly_CRM									closest_gene						McEnhancer_assignments
	CRM_id	chr	dm3_start	dm3_end	CRM_ID	assignedGene_FBGN	unique gene	assignedGene_CGI	CRM_assigned_to	closestGene_start	closestGene_stop	closestGene_FBGN	closestGene_CG	closestGene_symbol	distance	overlapping_DHS	overlapping_DHS_chr	overlapping_DHS_start	overlapping_DHS_end	correctAssignment	McEnhancer_assignedGene_FBGN	McEnhancer_assignedGene_symbol	McEnhancer-> CRM overlap	Reference for CRM	reference for CRM/ comments
1	prd_Pstripe_enhancer	chr2L	12088791	12089492	chr2L_12088791_12089492	FBgn0003145	yes	CG6716	prd	12091822	12095250	FBgn0032407	CG5325	Pex19	2331	chr2L_12089103_stage_5	chr2L	12089103	12089775	yes
2	prd_stripe2P	chr2L	12090992	12092692	chr2L_12090992_12092692	FBgn0003145	yes	CG6716	prd	12091822	12095250	FBgn0032407	CG5325	Pex19	0	chr2L_12092672_stage_5	chr2L	12092672	12093196	yes
3	nub_CE8011	chr2L	12616132	12617344	chr2L_12616132_12617344	FBgn0085424	yes	CG34395	nub	12610517	12646356	FBgn0032439	CG17031	Ref2	0	chr2L_12616549_stage_5	chr2L	12616549	12616949	yes
4	Ance_race_533	chr2L	13904732	13905265	chr2L_13904732_13905265	FBgn0012037	No	CG8827	Ance	13898828	13904661	FBgn0019890	CG8954	Smg5	72	chr2L_13905117_stage_5	chr2L	13905117	13905323	yes
5	sna_2.8kb	chr2L	15478169	15481082	chr2L_15478169_15481082	FBgn0003448	No	CG3956	sna	15484729	15485545	FBgn0020371	CG15257	Tim17b2	2155	chr2L_15479562_stage_5	chr2L	15479562	15480113	yes
6	sna_ShadowEnhancer	chr2L	15485549	15486684	chr2L_15485549_15486684	FBgn0003448	No	CG3956	sna	15484729	15485545	FBgn0020371	CG15257	Tim17b2	4	chr2L_15485619_stage_5	chr2L	15485619	15486585	yes
7	drl_drlU	chr2L	19189443	19193718	chr2L_19189443_19193718	FBgn0015380	yes	CG17348	drl	19186043	19189938	FBgn0010309	CG10739	pigeon	0	chr2L_19191638_stage_11	chr2L	19191638	19192285	yes
8	slp1_u8172	chr2L	3817605	3818532	chr2L_3817605_3818532	FBgn0003430	No	CG16738	slp1	3810801	3813410	FBgn0031573	CG3407	CG3407	4196	chr2L_3817755_stage_5	chr2L	3817755	3818985	yes
9	slp1_5-4	chr2L	3820280	3821016	chr2L_3820280_3821016	FBgn0003430	No	CG16738	slp1	3810801	3813410	FBgn0031573	CG3407	CG3407	342	chr2L_3819760_stage_9	chr2L	3819760	3820780	NO	FBgn0004567	slp2	YES	11076769
10	slp1_5-3	chr2L	3821715	3822337	chr2L_3821715_3822337	FBgn0003430	No	CG16738	slp1	3810801	3813410	FBgn0031573	CG3407	CG3407	342	chr2L_3822257_stage_5	chr2L	3822257	3823145	yes
11	slp1_5-2	chr2L	3823142	3824696	chr2L_3823142_3824696	FBgn0003430	No	CG16738	slp1	3810801	3813410	FBgn0031573	CG3407	CG3407	342	chr2L_3822257_stage_5	chr2L	3822257	3823145	yes
12	slp2_i2330	chr2L	3827970	3828686	chr2L_3827970_3828686	FBgn0004567	yes	CG2939	slp2	3825675	3827099	FBgn0003430	CG16738	slp1	872	chr2L_3827907_stage_9	chr2L	3827907	3828247	yes
13	slp1_slp_B	chr2L	3828817	3829610	chr2L_3828817_3829610	FBgn0003430	No	CG16738	slp1	3810801	3813410	FBgn0031573	CG3407	CG3407	342	chr2L_3829102_stage_9	chr2L	3829102	3829780	NO	FBgn0004567	slp2	YES	15793007	REDfly apparently listed the target gene incorrectly. The original paper is not making a judgement call as to whether this enhancer targets slp1 or slp2. Either is likely.
14	nrv2_5_flank	chr2L	6796263	6805006	chr2L_6796263_6805006	FBgn0015777	yes	CG9261	nrv2	6799946	6800894	FBgn0042189	CG17376	CG17376	0	chr2L_6797494_stage_9	chr2L	6797494	6797712	yes
15	nrv2_5_flank	chr2L	6796263	6805006	chr2L_6796263_6805006	FBgn0015777	yes	CG9261	nrv2	6801358	6802840	FBgn0031859	CG17377	CG17377	0	chr2L_6797494_stage_9	chr2L	6797494	6797712	yes
16	nrv2_5_flank	chr2L	6796263	6805006	chr2L_6796263_6805006	FBgn0015777	yes	CG9261	nrv2	6803011	6804372	FBgn0031860	CG11236	CG11236	0	chr2L_6797494_stage_9	chr2L	6797494	6797712	yes
17	nrv2_5_flank	chr2L	6796263	6805006	chr2L_6796263_6805006	FBgn0015777	yes	CG9261	nrv2	6804324	6805792	FBgn0031861	CG17375	CG17375	0	chr2L_6797494_stage_9	chr2L	6797494	6797712	yes
18	gcm_+3.5/+4.5	chr2L	9576948	9578248	chr2L_9576948_9578248	FBgn0014179	No	CG12245	gcm	9578120	9579638	FBgn0051709	CG31709	CG31709	0	chr2L_9576799_stage_10	chr2L	9576799	9576955	yes
19	gcm_+1.7/+2.6	chr2L	9578948	9580016	chr2L_9578948_9580016	FBgn0014179	No	CG12245	gcm	9578120	9579638	FBgn0051709	CG31709	CG31709	0	chr2L_9579987_stage_9	chr2L	9579987	9581132	NO	FBgn0032130	CG3838	likely YES	14738884	there are no pictures for this particular CRM in the paper. Activity is described as "st. 8,9: hemocyte primordium (weak)" & st. 9-16 lateral epidermis (weak), CNS (weak)"
20	gcm_-20/-14	chr2L	9595448	9602606	chr2L_9595448_9602606	FBgn0014179	No	CG12245	gcm	9598880	9600872	FBgn0032132	CG4382	CG4382	0	chr2L_9599210_stage_9	chr2L	9599210	9599473	yes
21	gcm_-29/-24	chr2L	9605401	9611017	chr2L_9605401_9611017	FBgn0014179	No	CG12245	gcm	9608562	9612706	FBgn0019809	CG3858	gcm2	0	chr2L_9607970_stage_10	chr2L	9607970	9608299	yes
22	CrebA_CrebA-770	chr3L	15523344	15524111	chr3L_15523344_15524111	FBgn0004396	yes	CG7450	CrebA	15530085	15531473	FBgn0262893	CG43248	CG43248	0	chr3L_15523845_stage_5	chr3L	15523845	15524030	NO	FBgn0036501	CG7272	NO	15901661	no overlap likely
23	siz_loner/CG32434-PE	chr3L	21059047	21060941	chr3L_21059047_21060941	FBgn0026179	yes	CG32434	siz	21065852	21066238	FBgn0262482	CG43072	CG43072	0	chr3L_21059518_stage_5	chr3L	21059518	21060222	yes
24	scrt_sA	chr3L	3972489	3979910	chr3L_3972489_3979910	FBgn0004880	yes	CG1130	scrt	3972899	3973784	FBgn0264516	CG43915	CG43915	0	chr3L_3976412_stage_9	chr3L	3976412	3977103	yes
25	Doc3_7731	chr3L	8996498	8997275	chr3L_8996498_8997275	FBgn0035954	yes	CG5093	Doc3	8998184	9002566	FBgn0035953	CG5087	CG5087	832	chr3L_8996350_stage_5	chr3L	8996350	8996869	yes
26	Doc2_ae10	chr3L	9035288	9036483	chr3L_9035288_9036483	FBgn0035956	yes	CG5187	Doc2	9041375	9045042	FBgn0028789	CG5133	Doc1	0	chr3L_9035358_stage_5	chr3L	9035358	9035729	yes
27	nerfin-1_fragment2	chr3L	904049	904487	chr3L_904049_904487	FBgn0028999	yes	CG13906	nerfin-1	902898	903810	FBgn0035176	CG13905	CG13905	239	chr3L_904096_stage_11	chr3L	904096	904474	yes
28	nerfin-1_fragment4	chr3L	905282	905854	chr3L_905282_905854	FBgn0028999	yes	CG13906	nerfin-1	902898	903810	FBgn0035176	CG13905	CG13905	1472	chr3L_905525_stage_5	chr3L	905525	905789	yes
29	ss_EX8.2	chr3R	12246718	12254918	chr3R_12246718_12254918	FBgn0003513	yes	CG6993	ss	16430681	16432897	FBgn0051279	CG31279	CG31279	1486	chr3R_12249011_stage_5	chr3R	12249011	12249378	yes
